# Supplementary material for: Identification of genetic variants associated with anterior cruciate ligament rupture and AKC standard coat color in the Labrador Retriever
Source: BMC Genom Data. 2023 Oct 26;24:60. doi: 10.1186/s12863-023-01164-z (PMC10605342; doi:10.1186/s12863-023-01164-z)
Supplement: Supplementary file 1 — Supplementary File S1. SNP GWAS associations with the multivariate phenotype using the GEMMA algorithm [35]. [file 12863_2023_1164_MOESM1_ESM.xlsx]

## Sheet: Data Description
Supplementary File S1. SNP GWAS associations with coat color using the GEMMA algorithm [35].

## Sheet: Supplementary File S1_gemma.ass
CHR	SNP	BP	n_miss	allele1	allele0	af	beta_1	beta_2	Vbeta_1_1	Vbeta_1_2	Vbeta_2_2	P
5	chr5:63697949	63697949	0	C	G	0.418	-0.03	0.842	0.000754	-0.000239	0.00263	3.95e-45
5	chr5:64070374	64070374	0	G	A	0.274	-0.0125	0.755	0.000971	-0.000323	0.00428	5.48e-26
5	chr5:64046368	64046368	0	C	T	0.267	-0.00571	0.747	0.00097	-0.00033	0.00428	1.52e-25
5	chr5:64048349	64048349	0	C	T	0.266	-0.00604	0.746	0.000973	-0.000333	0.00431	1.64e-25
5	chr5:64059568	64059568	0	A	T	0.266	-0.00604	0.746	0.000973	-0.000333	0.00431	1.64e-25
5	chr5:64066608	64066608	0	C	T	0.266	-0.00604	0.746	0.000973	-0.000333	0.00431	1.64e-25
5	chr5:64070601	64070601	0	C	A	0.266	-0.00604	0.746	0.000973	-0.000333	0.00431	1.64e-25
5	chr5:64081899	64081899	0	A	C	0.266	-0.00604	0.746	0.000973	-0.000333	0.00431	1.64e-25
5	chr5:64089649	64089649	0	A	G	0.266	-0.00604	0.746	0.000973	-0.000333	0.00431	1.64e-25
5	chr5:64095007	64095007	0	T	A	0.266	-0.00604	0.746	0.000973	-0.000333	0.00431	1.64e-25
5	chr5:64097808	64097808	0	C	G	0.266	-0.00604	0.746	0.000973	-0.000333	0.00431	1.64e-25
5	chr5:64113775	64113775	0	T	C	0.266	-0.00604	0.746	0.000973	-0.000333	0.00431	1.64e-25
5	chr5:64118458	64118458	0	G	A	0.266	-0.00604	0.746	0.000973	-0.000333	0.00431	1.64e-25
5	chr5:64118915	64118915	0	C	T	0.266	-0.00604	0.746	0.000973	-0.000333	0.00431	1.64e-25
5	chr5:64124628	64124628	0	T	C	0.266	-0.00604	0.746	0.000973	-0.000333	0.00431	1.64e-25
5	chr5:64152457	64152457	0	C	A	0.266	-0.00604	0.746	0.000973	-0.000333	0.00431	1.64e-25
5	chr5:64175064	64175064	0	A	G	0.266	-0.00604	0.746	0.000973	-0.000333	0.00431	1.64e-25
5	chr5:64180211	64180211	0	A	G	0.266	-0.00604	0.746	0.000973	-0.000333	0.00431	1.64e-25
5	chr5:65740974	65740974	0	G	A	0.484	-0.0247	0.62	0.000688	-0.000185	0.00306	1.65e-24
5	chr5:62868802	62868802	0	T	C	0.356	0.0327	0.644	0.000797	-0.000392	0.00373	4.3e-24
5	chr5:62870500	62870500	0	T	C	0.357	0.0341	0.639	0.000774	-0.000349	0.00354	1.05e-23
5	chr5:64529952	64529952	0	G	A	0.395	-0.0373	0.619	0.000654	-0.000197	0.00314	2.19e-22
5	chr5:64248976	64248976	0	G	A	0.294	-0.0383	0.664	0.00078	-0.000285	0.00389	3.02e-22
5	chr5:65726354	65726354	0	G	A	0.47	-0.0232	0.58	0.000651	-0.000145	0.00289	8.25e-22
5	chr5:65736378	65736378	0	T	C	0.47	-0.0232	0.58	0.000651	-0.000145	0.00289	8.25e-22
5	chr5:65702722	65702722	0	T	G	0.489	-0.0234	0.57	0.00064	-0.000152	0.00288	8.54e-22
5	chr5:63957203	63957203	0	C	T	0.293	-0.0526	0.661	0.000751	-0.000297	0.00398	3.27e-21
5	chr5:63981380	63981380	0	G	A	0.272	-0.0384	0.673	0.000877	-0.00029	0.00435	8.88e-20
5	chr5:64358997	64358997	0	C	A	0.286	0.0213	0.608	0.000803	-0.000339	0.00393	7.51e-19
5	chr5:63983493	63983493	0	C	T	0.245	-0.0411	0.69	0.001	-0.000314	0.00502	2.28e-18
5	chr5:63988836	63988836	0	A	C	0.248	-0.0424	0.686	0.000989	-0.000326	0.00505	4.07e-18
5	chr5:63998961	63998961	0	A	G	0.248	-0.0424	0.686	0.000989	-0.000326	0.00505	4.07e-18
5	chr5:64003154	64003154	0	G	C	0.248	-0.0424	0.686	0.000989	-0.000326	0.00505	4.07e-18
5	chr5:64012419	64012419	0	T	C	0.248	-0.0424	0.686	0.000989	-0.000326	0.00505	4.07e-18
5	chr5:64105289	64105289	0	T	C	0.238	0.0123	0.638	0.000996	-0.00031	0.00466	8.52e-18
5	chr5:64196100	64196100	0	G	C	0.238	0.0123	0.638	0.000996	-0.00031	0.00466	8.52e-18
5	chr5:64200803	64200803	0	A	G	0.238	0.0123	0.638	0.000996	-0.00031	0.00466	8.52e-18
5	chr5:64212229	64212229	0	G	A	0.238	0.0123	0.638	0.000996	-0.00031	0.00466	8.52e-18
5	chr5:63915704	63915704	0	A	G	0.217	-0.0199	0.679	0.0011	-0.000441	0.00579	3.98e-17
5	chr5:63097333	63097333	0	G	A	0.334	0.0318	-0.589	0.0008	-0.000297	0.00422	2.19e-16
5	chr5:61337893	61337893	0	T	G	0.272	-0.00609	0.588	0.000909	-0.000245	0.00434	3.99e-16
5	chr5:61333300	61333300	0	T	C	0.256	-0.00594	0.586	0.000938	-0.000291	0.00462	5.83e-16
5	chr5:64480030	64480030	0	C	T	0.236	0.015	0.614	0.00099	-0.000335	0.00487	7.6e-16
5	chr5:64456040	64456040	0	C	T	0.262	0.00338	0.592	0.000927	-0.000314	0.00459	9.22e-16
5	chr5:60316085	60316085	0	A	G	0.451	-0.0225	0.542	0.000695	-0.000314	0.00379	1.41e-15
5	chr5:64458086	64458086	0	C	T	0.26	0.00199	0.593	0.000942	-0.000297	0.00461	1.84e-15
5	chr5:64486046	64486046	0	C	T	0.244	0.00639	0.592	0.000948	-0.000351	0.00485	3.75e-15
5	chr5:64461255	64461255	0	C	T	0.262	0.00461	0.583	0.000945	-0.000322	0.00472	4.86e-15
5	chr5:61342112	61342112	0	T	C	0.278	0.00236	0.56	0.000877	-0.00022	0.00416	6.01e-15
5	chr5:64354429	64354429	0	G	A	0.244	-0.0251	0.596	0.00094	-0.000301	0.00483	6.94e-15
5	chr5:64464856	64464856	0	A	G	0.324	-0.0152	0.538	0.000786	-0.000365	0.00442	1.01e-14
5	chr5:61315982	61315982	0	A	G	0.161	0.0486	0.659	0.00144	-0.000567	0.00734	1.94e-14
5	chr5:61335524	61335524	0	C	T	0.401	-0.0091	0.514	0.000753	-0.000239	0.00379	2.42e-14
5	chr5:60937807	60937807	0	A	G	0.249	-0.0481	0.594	0.000896	-0.000307	0.00489	3.44e-14
5	chr5:64427480	64427480	0	T	C	0.234	0.0176	0.568	0.00102	-0.000474	0.00559	5.83e-14
5	chr5:60992353	60992353	0	T	C	0.399	-0.0193	0.514	0.000691	-0.000328	0.0039	6.41e-14
5	chr5:64430017	64430017	0	G	A	0.234	0.0149	0.568	0.000986	-0.000365	0.00509	1.19e-13
5	chr5:64529462	64529462	0	T	C	0.245	0.00739	0.551	0.000945	-0.00032	0.00482	2.82e-13
5	chr5:62944546	62944546	0	A	G	0.263	0.0123	0.515	0.000784	-0.000387	0.00443	3.72e-13
5	chr5:60302192	60302192	0	C	T	0.436	-0.0126	0.493	0.000682	-0.000298	0.00371	5.24e-13
5	chr5:62289503	62289503	0	A	G	0.243	-0.0473	0.552	0.00089	-0.000284	0.00486	9.03e-13
5	chr5:62292050	62292050	0	A	C	0.243	-0.0473	0.552	0.00089	-0.000284	0.00486	9.03e-13
5	chr5:60836978	60836978	0	G	A	0.248	-0.0418	0.565	0.000889	-0.000334	0.00501	9.75e-13
5	chr5:61678370	61678370	0	A	T	0.331	0.0239	-0.53	0.000851	-0.000287	0.00453	1.18e-12
5	chr5:62951993	62951993	0	T	C	0.39	0.0177	0.46	0.0007	-0.000286	0.0037	1.22e-12
5	chr5:62448168	62448168	0	T	G	0.301	-0.0421	0.516	0.000799	-0.000243	0.0043	1.23e-12
5	chr5:62460311	62460311	0	G	A	0.301	-0.0421	0.516	0.000799	-0.000243	0.0043	1.23e-12
5	chr5:62464812	62464812	0	C	T	0.301	-0.0421	0.516	0.000799	-0.000243	0.0043	1.23e-12
5	chr5:62468060	62468060	0	G	A	0.301	-0.0421	0.516	0.000799	-0.000243	0.0043	1.23e-12
5	chr5:62458354	62458354	0	G	T	0.3	-0.0395	0.517	0.000786	-0.000242	0.00423	1.32e-12
5	chr5:61711412	61711412	0	A	G	0.338	0.0178	-0.518	0.000825	-0.000288	0.00439	1.52e-12
5	chr5:63744328	63744328	0	T	C	0.185	0.000276	0.604	0.00118	-0.000395	0.00615	1.85e-12
5	chr5:62944212	62944212	0	C	A	0.391	0.0154	0.455	0.000657	-0.000324	0.00367	1.85e-12
5	chr5:62946552	62946552	0	A	G	0.391	0.0154	0.455	0.000657	-0.000324	0.00367	1.85e-12
5	chr5:63996101	63996101	0	T	C	0.217	-0.0268	0.588	0.00111	-0.000515	0.00649	2.41e-12
5	chr5:65046233	65046233	0	A	T	0.451	-0.021	-0.46	0.000732	-0.000351	0.00412	2.61e-12
5	chr5:65048261	65048261	0	C	T	0.451	-0.021	-0.46	0.000732	-0.000351	0.00412	2.61e-12
5	chr5:64477923	64477923	0	G	A	0.211	-0.00806	0.572	0.00108	-0.000314	0.0055	2.62e-12
5	chr5:63943010	63943010	0	A	G	0.189	-0.00278	0.598	0.00123	-0.000568	0.00703	2.67e-12
5	chr5:60934798	60934798	0	A	G	0.191	-0.0568	0.575	0.0012	-0.000244	0.00618	3.9e-12
5	chr5:64641426	64641426	0	A	G	0.229	-0.0319	0.536	0.000974	-0.000369	0.00548	5.68e-12
5	chr5:61759865	61759865	0	A	G	0.251	-0.0122	0.453	0.000899	-0.00032	0.00503	1.38e-11
5	chr5:63172885	63172885	0	A	G	0.362	0.0411	-0.474	0.000756	-0.00024	0.00418	2.69e-11
5	chr5:65523114	65523114	0	T	C	0.21	0.0597	0.49	0.00111	-0.000488	0.00625	3.58e-11
5	chr5:61528326	61528326	0	T	C	0.345	0.0373	-0.486	0.000827	-0.000407	0.00512	4.56e-11
5	chr5:64308973	64308973	0	G	C	0.234	-0.0193	0.514	0.000996	-0.000449	0.00584	5.62e-11
5	chr5:61269764	61269764	0	C	G	0.349	0.0368	-0.485	0.000805	-0.000269	0.00447	5.77e-11
5	chr5:63728735	63728735	0	C	T	0.488	0.038	0.398	0.000687	-0.000272	0.00369	6.19e-11
5	chr5:64141175	64141175	0	T	C	0.332	0.058	-0.477	0.000826	-0.000216	0.00457	1.02e-10
5	chr5:64144946	64144946	0	G	C	0.332	0.058	-0.477	0.000826	-0.000216	0.00457	1.02e-10
5	chr5:63877663	63877663	0	C	T	0.337	0.0498	-0.486	0.000861	-0.000284	0.00492	1.04e-10
5	chr5:63880844	63880844	0	C	T	0.337	0.0498	-0.486	0.000861	-0.000284	0.00492	1.04e-10
5	chr5:63882093	63882093	0	G	A	0.337	0.0498	-0.486	0.000861	-0.000284	0.00492	1.04e-10
5	chr5:63884042	63884042	0	T	C	0.337	0.0498	-0.486	0.000861	-0.000284	0.00492	1.04e-10
5	chr5:63887866	63887866	0	A	G	0.337	0.0498	-0.486	0.000861	-0.000284	0.00492	1.04e-10
5	chr5:63890567	63890567	0	A	G	0.337	0.0498	-0.486	0.000861	-0.000284	0.00492	1.04e-10
5	chr5:63893136	63893136	0	G	A	0.337	0.0498	-0.486	0.000861	-0.000284	0.00492	1.04e-10
5	chr5:62936278	62936278	0	T	C	0.236	-0.0181	0.505	0.0009	-0.000439	0.00543	1.05e-10
5	chr5:62939188	62939188	0	T	C	0.236	-0.0181	0.505	0.0009	-0.000439	0.00543	1.05e-10
5	chr5:63150658	63150658	0	T	C	0.237	-0.0178	0.5	0.000937	-0.000497	0.00583	1.14e-10
5	chr5:64445329	64445329	0	G	A	0.21	-0.00585	0.532	0.00105	-0.000444	0.00602	1.2e-10
5	chr5:64494601	64494601	0	G	T	0.196	-0.00732	0.545	0.00114	-0.000337	0.00597	1.21e-10
5	chr5:65897965	65897965	0	A	C	0.323	0.0344	0.428	0.000769	-0.000316	0.00425	1.33e-10
5	chr5:63898637	63898637	0	C	T	0.338	0.0485	-0.484	0.000883	-0.000357	0.00531	1.59e-10
5	chr5:64375796	64375796	0	T	C	0.198	-0.014	0.539	0.00109	-0.000377	0.00597	2.06e-10
5	chr5:64391539	64391539	0	A	G	0.198	-0.014	0.539	0.00109	-0.000377	0.00597	2.06e-10
5	chr5:64393942	64393942	0	C	T	0.198	-0.014	0.539	0.00109	-0.000377	0.00597	2.06e-10
5	chr5:61059305	61059305	0	C	T	0.163	-0.0752	0.549	0.00127	-0.000176	0.00649	2.34e-10
5	chr5:64163379	64163379	0	C	T	0.459	0.0222	0.413	0.000749	-0.000275	0.00411	2.45e-10
5	chr5:64570816	64570816	0	A	G	0.193	-0.0103	0.538	0.00111	-0.000374	0.00603	2.51e-10
5	chr5:64572828	64572828	0	G	T	0.193	-0.0103	0.538	0.00111	-0.000374	0.00603	2.51e-10
5	chr5:64404236	64404236	0	T	G	0.198	-0.0134	0.539	0.00112	-0.00036	0.00607	3.05e-10
5	chr5:64420464	64420464	0	T	C	0.208	-0.00737	0.524	0.00108	-0.00034	0.00575	3.29e-10
5	chr5:61077589	61077589	0	G	A	0.14	-0.0838	0.559	0.00147	-0.000358	0.00824	3.72e-10
5	chr5:65804753	65804753	0	T	G	0.251	0.00854	-0.469	0.000937	-0.00019	0.00469	4.1e-10
5	chr5:64220751	64220751	0	C	T	0.485	0.0106	0.416	0.000736	-0.000291	0.00414	4.76e-10
5	chr5:60738901	60738901	0	A	T	0.149	-0.0691	0.584	0.00151	-0.000183	0.00748	5.08e-10
5	chr5:60742416	60742416	0	C	G	0.149	-0.0691	0.584	0.00151	-0.000183	0.00748	5.08e-10
5	chr5:60753758	60753758	0	T	C	0.149	-0.0691	0.584	0.00151	-0.000183	0.00748	5.08e-10
5	chr5:60755763	60755763	0	T	C	0.149	-0.0691	0.584	0.00151	-0.000183	0.00748	5.08e-10
5	chr5:60757425	60757425	0	G	A	0.149	-0.0691	0.584	0.00151	-0.000183	0.00748	5.08e-10
5	chr5:60760229	60760229	0	C	T	0.149	-0.0691	0.584	0.00151	-0.000183	0.00748	5.08e-10
5	chr5:60762246	60762246	0	A	G	0.149	-0.0691	0.584	0.00151	-0.000183	0.00748	5.08e-10
5	chr5:60792849	60792849	0	A	G	0.149	-0.0691	0.584	0.00151	-0.000183	0.00748	5.08e-10
5	chr5:60800148	60800148	0	C	T	0.149	-0.0691	0.584	0.00151	-0.000183	0.00748	5.08e-10
5	chr5:60818957	60818957	0	T	C	0.149	-0.0691	0.584	0.00151	-0.000183	0.00748	5.08e-10
5	chr5:60823712	60823712	0	T	G	0.149	-0.0691	0.584	0.00151	-0.000183	0.00748	5.08e-10
5	chr5:60832614	60832614	0	T	C	0.149	-0.0691	0.584	0.00151	-0.000183	0.00748	5.08e-10
5	chr5:60983351	60983351	0	T	G	0.354	-0.0349	0.439	0.000784	-0.000364	0.00481	5.58e-10
5	chr5:64397910	64397910	0	C	T	0.2	-0.0151	0.531	0.00115	-0.000451	0.00653	6.05e-10
5	chr5:64400189	64400189	0	C	T	0.2	-0.0151	0.531	0.00115	-0.000451	0.00653	6.05e-10
5	chr5:64183093	64183093	0	G	A	0.458	0.0232	0.405	0.000735	-0.000224	0.00387	6.76e-10
5	chr5:64218702	64218702	0	G	A	0.456	0.0207	0.41	0.000741	-0.000211	0.00383	6.93e-10
5	chr5:64219491	64219491	0	C	T	0.459	0.0185	0.409	0.000736	-0.000217	0.00386	7.04e-10
5	chr5:60873886	60873886	0	A	G	0.2	-0.0313	0.516	0.00114	-0.000538	0.00706	7.37e-10
5	chr5:60875136	60875136	0	T	C	0.2	-0.0313	0.516	0.00114	-0.000538	0.00706	7.37e-10
5	chr5:60882762	60882762	0	G	A	0.2	-0.0313	0.516	0.00114	-0.000538	0.00706	7.37e-10
5	chr5:60887344	60887344	0	T	C	0.2	-0.0313	0.516	0.00114	-0.000538	0.00706	7.37e-10
5	chr5:60896715	60896715	0	C	A	0.2	-0.0313	0.516	0.00114	-0.000538	0.00706	7.37e-10
5	chr5:60923738	60923738	0	A	T	0.2	-0.0384	0.523	0.00114	-0.000506	0.00693	7.76e-10
5	chr5:60649901	60649901	0	A	G	0.213	-0.0352	0.505	0.00096	-0.000365	0.00554	8.28e-10
5	chr5:64240371	64240371	0	A	C	0.109	-0.00245	0.67	0.00197	-0.000577	0.0103	9.21e-10
5	chr5:51124990	51124990	0	G	A	0.168	-0.0361	-0.334	0.00139	-0.000516	0.00819	9.43e-10
5	chr5:60913188	60913188	0	G	A	0.204	-0.0338	0.524	0.00112	-0.000526	0.0069	1.01e-09
5	chr5:60454148	60454148	0	G	C	0.29	-0.0162	0.45	0.000897	-0.00017	0.00449	1.09e-09
5	chr5:63694334	63694334	0	A	G	0.485	-0.0418	-0.368	0.000674	-0.000219	0.00355	1.18e-09
5	chr5:60864410	60864410	0	C	A	0.21	-0.0356	0.523	0.00103	-0.000409	0.00606	1.27e-09
5	chr5:60898724	60898724	0	A	G	0.199	-0.0381	0.528	0.00113	-0.000359	0.00634	1.29e-09
5	chr5:65574624	65574624	0	G	C	0.116	-0.0234	0.59	0.00164	-0.000219	0.00785	1.45e-09
5	chr5:65801431	65801431	0	T	G	0.229	0.0182	-0.478	0.001	-0.000208	0.00512	1.47e-09
5	chr5:65811188	65811188	0	C	T	0.229	0.0182	-0.478	0.001	-0.000208	0.00512	1.47e-09
5	chr5:64198397	64198397	0	C	T	0.493	0.0179	0.395	0.000721	-0.000221	0.00383	1.92e-09
5	chr5:63040368	63040368	0	C	G	0.109	0.105	0.561	0.00195	-0.000613	0.0103	2.16e-09
5	chr5:65344862	65344862	0	A	G	0.214	0.0367	0.455	0.000992	-0.000359	0.00538	2.3e-09
5	chr5:65596379	65596379	0	T	G	0.229	0.0231	-0.469	0.000996	-0.0002	0.00512	2.52e-09
5	chr5:65599065	65599065	0	A	G	0.229	0.0231	-0.469	0.000996	-0.0002	0.00512	2.52e-09
5	chr5:65636604	65636604	0	T	C	0.23	0.0225	-0.47	0.000998	-0.000204	0.00514	2.54e-09
5	chr5:65658348	65658348	0	T	C	0.23	0.0225	-0.47	0.000998	-0.000204	0.00514	2.54e-09
5	chr5:65734648	65734648	0	T	G	0.23	0.0225	-0.47	0.000998	-0.000204	0.00514	2.54e-09
5	chr5:65743255	65743255	0	G	T	0.23	0.0225	-0.47	0.000998	-0.000204	0.00514	2.54e-09
5	chr5:65761598	65761598	0	T	C	0.23	0.0225	-0.47	0.000998	-0.000204	0.00514	2.54e-09
5	chr5:65768650	65768650	0	C	T	0.23	0.0225	-0.47	0.000998	-0.000204	0.00514	2.54e-09
5	chr5:65778344	65778344	0	C	T	0.23	0.0225	-0.47	0.000998	-0.000204	0.00514	2.54e-09
5	chr5:65789353	65789353	0	C	T	0.23	0.0225	-0.47	0.000998	-0.000204	0.00514	2.54e-09
5	chr5:65796577	65796577	0	A	G	0.23	0.0225	-0.47	0.000998	-0.000204	0.00514	2.54e-09
5	chr5:62600148	62600148	0	A	G	0.221	0.046	0.469	0.00103	-0.000478	0.00582	2.57e-09
5	chr5:63653029	63653029	0	T	A	0.388	-0.0175	-0.397	0.000715	-0.00029	0.00406	3.05e-09
5	chr5:65747577	65747577	0	T	C	0.202	-0.0336	0.487	0.00107	-0.000299	0.00584	3.16e-09
5	chr5:67272601	67272601	0	G	T	0.206	0.00414	0.463	0.00112	-0.000422	0.00637	3.66e-09
5	chr5:65696038	65696038	0	A	G	0.237	0.0207	-0.464	0.000986	-0.000205	0.00509	3.89e-09
5	chr5:65724093	65724093	0	T	G	0.237	0.0207	-0.464	0.000986	-0.000205	0.00509	3.89e-09
5	chr5:60950590	60950590	0	A	G	0.217	-0.0433	0.479	0.00109	-0.000438	0.00659	4.04e-09
5	chr5:60999393	60999393	0	C	G	0.307	-0.0181	0.447	0.000888	-0.000343	0.00508	4.47e-09
5	chr5:63368548	63368548	0	A	C	0.264	-0.0293	0.448	0.000899	-0.00022	0.00476	4.51e-09
5	chr5:63467912	63467912	0	C	T	0.264	-0.0293	0.448	0.000899	-0.00022	0.00476	4.51e-09
5	chr5:63490517	63490517	0	T	C	0.264	-0.0293	0.448	0.000899	-0.00022	0.00476	4.51e-09
5	chr5:65577201	65577201	0	A	G	0.114	-0.0264	0.576	0.00165	-0.000226	0.008	4.91e-09
5	chr5:60985596	60985596	0	C	T	0.377	-0.0271	0.413	0.000736	-0.000251	0.00414	5.2e-09
5	chr5:64238168	64238168	0	A	G	0.132	-0.0199	0.566	0.00156	-0.000291	0.00782	5.34e-09
5	chr5:60908894	60908894	0	T	C	0.208	-0.0328	0.503	0.001	-0.00042	0.00602	5.39e-09
5	chr5:63498067	63498067	0	A	G	0.263	-0.026	0.444	0.000888	-0.000306	0.00504	5.85e-09
5	chr5:61744205	61744205	0	G	A	0.413	-0.00996	0.401	0.000713	-0.000248	0.00395	6.07e-09
5	chr5:61746324	61746324	0	C	T	0.413	-0.00996	0.401	0.000713	-0.000248	0.00395	6.07e-09
5	chr5:63696531	63696531	0	G	T	0.446	0.0154	0.363	0.000689	-0.000238	0.00377	6.2e-09
5	chr5:63710280	63710280	0	C	T	0.446	0.0154	0.363	0.000689	-0.000238	0.00377	6.2e-09
5	chr5:63718071	63718071	0	C	T	0.446	0.0154	0.363	0.000689	-0.000238	0.00377	6.2e-09
5	chr5:62460369	62460369	0	C	T	0.213	0.00487	0.485	0.00104	-0.000418	0.00592	6.52e-09
5	chr5:63539215	63539215	0	T	C	0.264	-0.0272	0.442	0.000894	-0.000239	0.00482	6.57e-09
5	chr5:60839322	60839322	0	C	G	0.202	-0.0277	0.508	0.00103	-0.000467	0.00627	6.7e-09
5	chr5:60854774	60854774	0	T	C	0.202	-0.0277	0.508	0.00103	-0.000467	0.00627	6.7e-09
5	chr5:60856750	60856750	0	C	T	0.202	-0.0277	0.508	0.00103	-0.000467	0.00627	6.7e-09
5	chr5:60861334	60861334	0	A	G	0.202	-0.0277	0.508	0.00103	-0.000467	0.00627	6.7e-09
5	chr5:60861640	60861640	0	C	T	0.202	-0.0277	0.508	0.00103	-0.000467	0.00627	6.7e-09
5	chr5:60866565	60866565	0	A	G	0.202	-0.0277	0.508	0.00103	-0.000467	0.00627	6.7e-09
5	chr5:60870902	60870902	0	G	A	0.202	-0.0277	0.508	0.00103	-0.000467	0.00627	6.7e-09
5	chr5:60623163	60623163	0	T	C	0.173	-0.0369	0.514	0.00131	-0.000208	0.00654	6.77e-09
5	chr5:60885046	60885046	0	G	A	0.206	-0.0347	0.491	0.00111	-0.000496	0.00684	6.84e-09
5	chr5:60886344	60886344	0	C	T	0.206	-0.0347	0.491	0.00111	-0.000496	0.00684	6.84e-09
5	chr5:63506496	63506496	0	C	T	0.264	-0.0244	0.437	0.000881	-0.000236	0.00474	7.48e-09
5	chr5:60599218	60599218	0	C	T	0.168	-0.0449	0.518	0.00137	-0.000268	0.00712	7.6e-09
5	chr5:60647591	60647591	0	G	A	0.168	-0.0449	0.518	0.00137	-0.000268	0.00712	7.6e-09
5	chr5:60650834	60650834	0	A	G	0.168	-0.0449	0.518	0.00137	-0.000268	0.00712	7.6e-09
5	chr5:60669898	60669898	0	G	A	0.168	-0.0449	0.518	0.00137	-0.000268	0.00712	7.6e-09
5	chr5:60672507	60672507	0	T	G	0.168	-0.0449	0.518	0.00137	-0.000268	0.00712	7.6e-09
5	chr5:60697495	60697495	0	A	T	0.168	-0.0449	0.518	0.00137	-0.000268	0.00712	7.6e-09
5	chr5:65706167	65706167	0	T	C	0.233	0.0178	-0.455	0.000996	-0.000212	0.00517	8e-09
5	chr5:63914486	63914486	0	A	G	0.351	0.0458	-0.414	0.000813	-0.0003	0.00489	1e-08
5	chr5:62315913	62315913	0	C	T	0.181	-0.0166	0.498	0.00118	-0.000566	0.0073	1.14e-08
5	chr5:60903349	60903349	0	G	C	0.204	-0.0293	0.496	0.00101	-0.000452	0.00618	1.22e-08
5	chr5:65460809	65460809	0	A	G	0.219	-0.0195	-0.456	0.00104	-0.000353	0.00566	1.31e-08
5	chr5:65462860	65462860	0	G	A	0.219	-0.0195	-0.456	0.00104	-0.000353	0.00566	1.31e-08
5	chr5:64237565	64237565	0	C	T	0.078	0.000997	0.697	0.00256	-0.000446	0.0126	1.35e-08
5	chr5:63087774	63087774	0	G	C	0.474	0.0294	0.352	0.000683	-0.000296	0.00395	1.39e-08
5	chr5:62388711	62388711	0	C	T	0.248	-0.0192	0.452	0.000959	-0.000425	0.00581	1.43e-08
5	chr5:65934535	65934535	0	G	A	0.249	0.0114	0.444	0.000999	-0.000272	0.00526	1.43e-08
5	chr5:60325123	60325123	0	A	T	0.315	-0.027	0.423	0.000918	-0.000283	0.00512	1.58e-08
5	chr5:63551550	63551550	0	T	C	0.176	0.0209	0.462	0.00119	-0.000386	0.0065	1.63e-08
5	chr5:65501000	65501000	0	G	C	0.495	-0.00956	-0.374	0.000754	-0.000239	0.00409	1.67e-08
5	chr5:69026148	69026148	0	G	C	0.394	-0.0252	0.387	0.000759	-0.000206	0.00419	1.88e-08
5	chr5:69030252	69030252	0	A	G	0.394	-0.0252	0.387	0.000759	-0.000206	0.00419	1.88e-08
5	chr5:60287782	60287782	0	T	C	0.184	-0.0271	0.492	0.00109	-0.000418	0.00634	1.91e-08
5	chr5:62492407	62492407	0	C	T	0.215	-0.0143	0.452	0.00104	-0.000421	0.00615	2.24e-08
30	chr30:29741631	29741631	0	A	G	0.409	-0.0972	0.0479	0.000672	-0.000172	0.00411	2.25e-08
5	chr5:61230455	61230455	0	T	C	0.384	-0.0107	0.394	0.000772	-0.000305	0.00445	2.33e-08
5	chr5:62495992	62495992	0	T	C	0.217	-0.0165	0.461	0.00101	-0.000327	0.00563	2.43e-08
5	chr5:63585306	63585306	0	C	T	0.178	0.0228	0.463	0.00116	-0.000308	0.00606	2.61e-08
5	chr5:60256931	60256931	0	T	C	0.207	-0.0313	0.457	0.00106	-0.000459	0.0065	2.79e-08
5	chr5:62397600	62397600	0	T	C	0.233	-0.0179	0.441	0.00101	-0.000308	0.00557	2.86e-08
5	chr5:62949153	62949153	0	C	T	0.317	0.00901	0.401	0.000716	-0.000401	0.0045	2.98e-08
5	chr5:65528841	65528841	0	G	A	0.17	-0.0164	0.521	0.00134	-0.000386	0.00732	3.25e-08
5	chr5:61502102	61502102	0	T	C	0.267	0.0285	0.387	0.000878	-0.000263	0.00458	3.67e-08
5	chr5:65698137	65698137	0	T	C	0.237	0.00356	-0.42	0.000898	-0.000339	0.00515	3.97e-08
5	chr5:63573111	63573111	0	T	C	0.176	0.0198	0.46	0.00117	-0.000305	0.0061	4.18e-08
5	chr5:63578189	63578189	0	T	C	0.176	0.0198	0.46	0.00117	-0.000305	0.0061	4.18e-08
5	chr5:63583268	63583268	0	A	C	0.176	0.0198	0.46	0.00117	-0.000305	0.0061	4.18e-08
5	chr5:63976699	63976699	0	A	G	0.114	-0.0307	0.559	0.00162	-0.00041	0.00869	4.42e-08
5	chr5:61145167	61145167	0	T	G	0.142	-0.0363	0.527	0.0015	-0.000344	0.00799	4.53e-08
5	chr5:61147460	61147460	0	T	C	0.142	-0.0363	0.527	0.0015	-0.000344	0.00799	4.53e-08
5	chr5:63199167	63199167	0	G	T	0.172	0.0179	0.453	0.00125	-0.000379	0.00677	4.54e-08
5	chr5:60261040	60261040	0	A	G	0.204	-0.0355	0.46	0.00107	-0.00046	0.00658	4.59e-08
5	chr5:64805113	64805113	0	A	G	0.229	-0.0307	-0.413	0.00105	-0.000438	0.00611	4.62e-08
5	chr5:63050819	63050819	0	T	C	0.473	0.0293	0.357	0.000687	-0.000295	0.00396	4.69e-08
5	chr5:63054305	63054305	0	T	C	0.473	0.0293	0.357	0.000687	-0.000295	0.00396	4.69e-08
5	chr5:63068273	63068273	0	G	A	0.473	0.0293	0.357	0.000687	-0.000295	0.00396	4.69e-08
5	chr5:63069121	63069121	0	G	A	0.473	0.0293	0.357	0.000687	-0.000295	0.00396	4.69e-08
5	chr5:60601316	60601316	0	G	A	0.144	-0.0506	0.526	0.00156	-0.000343	0.00836	4.9e-08
5	chr5:61250032	61250032	0	T	C	0.18	0.0405	0.456	0.00114	-0.000539	0.00677	5.2e-08
5	chr5:61253272	61253272	0	C	G	0.18	0.0405	0.456	0.00114	-0.000539	0.00677	5.2e-08
5	chr5:61255329	61255329	0	T	C	0.18	0.0405	0.456	0.00114	-0.000539	0.00677	5.2e-08
5	chr5:61257349	61257349	0	A	C	0.18	0.0405	0.456	0.00114	-0.000539	0.00677	5.2e-08
5	chr5:69028222	69028222	0	T	C	0.383	-0.0211	0.377	0.000766	-0.000142	0.00396	5.3e-08
5	chr5:64705785	64705785	0	G	T	0.151	0.0462	0.491	0.0014	-0.000527	0.00784	5.68e-08
5	chr5:64716321	64716321	0	A	G	0.151	0.0462	0.491	0.0014	-0.000527	0.00784	5.68e-08
5	chr5:64718647	64718647	0	A	G	0.151	0.0462	0.491	0.0014	-0.000527	0.00784	5.68e-08
5	chr5:64723067	64723067	0	A	G	0.151	0.0462	0.491	0.0014	-0.000527	0.00784	5.68e-08
5	chr5:64727336	64727336	0	T	C	0.151	0.0462	0.491	0.0014	-0.000527	0.00784	5.68e-08
5	chr5:64735562	64735562	0	T	C	0.151	0.0462	0.491	0.0014	-0.000527	0.00784	5.68e-08
5	chr5:64743518	64743518	0	C	T	0.151	0.0462	0.491	0.0014	-0.000527	0.00784	5.68e-08
5	chr5:64760610	64760610	0	T	G	0.151	0.0462	0.491	0.0014	-0.000527	0.00784	5.68e-08
5	chr5:64056537	64056537	0	G	A	0.36	0.0529	-0.387	0.000811	-0.000272	0.00486	6.52e-08
5	chr5:60290613	60290613	0	G	A	0.183	-0.0327	0.475	0.00115	-0.000502	0.00706	7.55e-08
5	chr5:63928160	63928160	0	T	C	0.082	0.00584	0.641	0.00246	-0.000589	0.0128	7.59e-08
5	chr5:65668723	65668723	0	G	A	0.108	0.103	0.475	0.00179	-0.000552	0.00978	7.59e-08
5	chr5:65673135	65673135	0	T	G	0.108	0.103	0.475	0.00179	-0.000552	0.00978	7.59e-08
5	chr5:65675605	65675605	0	T	C	0.108	0.103	0.475	0.00179	-0.000552	0.00978	7.59e-08
5	chr5:65677786	65677786	0	T	C	0.108	0.103	0.475	0.00179	-0.000552	0.00978	7.59e-08
5	chr5:65680097	65680097	0	A	T	0.108	0.103	0.475	0.00179	-0.000552	0.00978	7.59e-08
5	chr5:61686646	61686646	0	C	T	0.218	-0.0213	0.45	0.000973	-0.000403	0.00583	8.24e-08
5	chr5:65687650	65687650	0	T	G	0.236	0.000811	-0.421	0.000941	-0.000317	0.00523	8.35e-08
5	chr5:65351475	65351475	0	T	C	0.178	0.0618	0.429	0.00118	-0.000461	0.00669	8.41e-08
5	chr5:65354626	65354626	0	T	C	0.178	0.0618	0.429	0.00118	-0.000461	0.00669	8.41e-08
5	chr5:62473273	62473273	0	T	C	0.226	-0.00881	0.454	0.00103	-0.000492	0.00633	8.56e-08
5	chr5:63347574	63347574	0	T	C	0.172	0.0247	0.453	0.0012	-0.000306	0.00622	8.62e-08
5	chr5:63355372	63355372	0	A	C	0.172	0.0247	0.453	0.0012	-0.000306	0.00622	8.62e-08
5	chr5:63358285	63358285	0	T	A	0.172	0.0247	0.453	0.0012	-0.000306	0.00622	8.62e-08
5	chr5:65880751	65880751	0	G	C	0.247	-0.0222	0.424	0.001	-0.000285	0.00555	8.68e-08
5	chr5:60231886	60231886	0	C	T	0.203	-0.0339	0.477	0.00112	-0.000447	0.0067	8.9e-08
5	chr5:60236303	60236303	0	G	A	0.203	-0.0339	0.477	0.00112	-0.000447	0.0067	8.9e-08
5	chr5:60244319	60244319	0	G	A	0.203	-0.0339	0.477	0.00112	-0.000447	0.0067	8.9e-08
5	chr5:60247612	60247612	0	T	C	0.203	-0.0339	0.477	0.00112	-0.000447	0.0067	8.9e-08
5	chr5:63400741	63400741	0	A	G	0.173	0.0248	0.446	0.00118	-0.000305	0.00614	9.02e-08
5	chr5:63425212	63425212	0	C	T	0.173	0.0248	0.446	0.00118	-0.000305	0.00614	9.02e-08
5	chr5:63462265	63462265	0	G	A	0.173	0.0248	0.446	0.00118	-0.000305	0.00614	9.02e-08
5	chr5:61551058	61551058	0	A	G	0.286	-0.00396	0.396	0.00084	-0.000251	0.00453	9.55e-08
5	chr5:61639240	61639240	0	C	T	0.215	-0.0327	0.453	0.00103	-0.000449	0.00635	1.03e-07
5	chr5:65607143	65607143	0	T	G	0.489	-0.0407	0.364	0.000742	-0.00015	0.00398	1.05e-07
5	chr5:62493863	62493863	0	C	A	0.221	-0.0132	0.446	0.00104	-0.000424	0.00615	1.07e-07
5	chr5:63964643	63964643	0	C	T	0.358	0.0512	-0.383	0.000793	-0.000198	0.00447	1.09e-07
5	chr5:63976249	63976249	0	G	T	0.358	0.0512	-0.383	0.000793	-0.000198	0.00447	1.09e-07
5	chr5:64010038	64010038	0	C	T	0.358	0.0512	-0.383	0.000793	-0.000198	0.00447	1.09e-07
5	chr5:61778988	61778988	0	C	T	0.177	-0.0215	0.48	0.00119	-0.00041	0.00682	1.1e-07
5	chr5:61781120	61781120	0	G	A	0.177	-0.0215	0.48	0.00119	-0.00041	0.00682	1.1e-07
5	chr5:63405497	63405497	0	A	G	0.217	-0.00819	-0.41	0.001	-0.00036	0.00565	1.15e-07
5	chr5:60382787	60382787	0	T	C	0.087	-0.0728	0.583	0.0023	-0.000471	0.0125	1.22e-07
5	chr5:62956674	62956674	0	A	G	0.198	0.00332	0.448	0.00109	-0.000577	0.00687	1.41e-07
5	chr5:60590146	60590146	0	T	A	0.157	-0.0422	0.474	0.00136	-0.000199	0.00687	1.79e-07
24	chr24:38868995	38868995	0	C	T	0.455	-0.13	0.0703	0.000663	-0.000146	0.00401	1.83e-07
5	chr5:65750309	65750309	0	C	T	0.177	-0.0229	0.461	0.00124	-0.000367	0.0069	1.94e-07
5	chr5:65773870	65773870	0	A	G	0.177	-0.0229	0.461	0.00124	-0.000367	0.0069	1.94e-07
5	chr5:65784790	65784790	0	T	C	0.177	-0.0229	0.461	0.00124	-0.000367	0.0069	1.94e-07
5	chr5:65792752	65792752	0	A	G	0.177	-0.0229	0.461	0.00124	-0.000367	0.0069	1.94e-07
5	chr5:65720658	65720658	0	G	C	0.277	0.0313	-0.379	0.000832	-0.000175	0.00445	2.07e-07
5	chr5:63044336	63044336	0	C	T	0.463	0.0285	0.331	0.000674	-0.000237	0.00374	2.2e-07
5	chr5:63112014	63112014	0	C	A	0.196	0.00854	0.443	0.00105	-0.000511	0.00645	2.25e-07
5	chr5:63117331	63117331	0	G	T	0.196	0.00854	0.443	0.00105	-0.000511	0.00645	2.25e-07
5	chr5:63119711	63119711	0	T	C	0.196	0.00854	0.443	0.00105	-0.000511	0.00645	2.25e-07
5	chr5:65906581	65906581	0	C	T	0.3	0.0133	0.436	0.000801	-0.000225	0.00408	2.66e-07
5	chr5:65607591	65607591	0	G	C	0.492	0.0286	-0.339	0.000717	-0.000205	0.00406	2.68e-07
5	chr5:63533976	63533976	0	T	C	0.337	0.00535	-0.358	0.000731	-0.000204	0.00399	2.74e-07
5	chr5:63536578	63536578	0	C	T	0.337	0.00535	-0.358	0.000731	-0.000204	0.00399	2.74e-07
5	chr5:64767383	64767383	0	G	A	0.324	-0.0116	-0.362	0.000791	-0.000235	0.00431	2.98e-07
5	chr5:61025808	61025808	0	A	G	0.121	-0.101	0.518	0.00175	-0.0003	0.00958	3e-07
24	chr24:34977398	34977398	0	T	C	0.452	-0.119	-0.126	0.000838	-0.000265	0.00499	3.14e-07
23	chr23:32696450	32696450	0	A	G	0.093	-0.201	0.245	0.00182	-0.000356	0.011	3.19e-07
5	chr5:60373806	60373806	0	TG	T	0.301	-0.02	0.347	0.000816	-0.000312	0.00488	3.53e-07
5	chr5:63216726	63216726	0	T	C	0.268	0.00645	0.394	0.000955	-0.000342	0.0054	3.56e-07
5	chr5:63220724	63220724	0	A	G	0.268	0.00645	0.394	0.000955	-0.000342	0.0054	3.56e-07
5	chr5:63224129	63224129	0	T	C	0.268	0.00645	0.394	0.000955	-0.000342	0.0054	3.56e-07
24	chr24:34983528	34983528	0	A	G	0.481	0.119	0.0977	0.000867	-0.000287	0.00525	3.62e-07
5	chr5:61677844	61677844	0	G	A	0.183	-0.0224	0.457	0.00115	-0.000505	0.00709	3.7e-07
5	chr5:63038864	63038864	0	C	T	0.49	0.0165	0.335	0.000688	-0.000268	0.00397	3.91e-07
5	chr5:63041108	63041108	0	A	G	0.49	0.0165	0.335	0.000688	-0.000268	0.00397	3.91e-07
5	chr5:58847889	58847889	0	G	T	0.252	0.0269	0.37	0.000987	-0.000414	0.00581	4.03e-07
5	chr5:63466451	63466451	0	G	A	0.219	-0.00836	-0.4	0.000978	-0.000287	0.00529	4.14e-07
5	chr5:67636666	67636666	0	C	T	0.097	0.0398	0.601	0.00233	-0.000712	0.0128	4.41e-07
5	chr5:64770397	64770397	0	T	C	0.326	-0.0122	-0.357	0.000791	-0.000237	0.00433	4.62e-07
5	chr5:66751509	66751509	0	A	G	0.112	0.0357	0.51	0.00194	-0.000539	0.0106	4.63e-07
5	chr5:63484896	63484896	0	G	A	0.218	-0.00844	-0.4	0.000981	-0.00029	0.00531	4.71e-07
5	chr5:63489367	63489367	0	A	G	0.218	-0.00844	-0.4	0.000981	-0.00029	0.00531	4.71e-07
5	chr5:58825341	58825341	0	G	A	0.485	-0.000689	0.339	0.000697	-0.000216	0.00385	4.73e-07
5	chr5:65725425	65725425	0	G	A	0.252	-0.00368	-0.385	0.000891	-0.000282	0.00493	4.8e-07
5	chr5:65728625	65728625	0	C	T	0.252	-0.00368	-0.385	0.000891	-0.000282	0.00493	4.8e-07
5	chr5:64735636	64735636	0	C	A	0.331	-0.0162	-0.352	0.00079	-0.000241	0.00433	5.34e-07
5	chr5:65055425	65055425	0	A	G	0.119	-0.00708	0.517	0.00172	-0.000441	0.00926	5.92e-07
5	chr5:65576439	65576439	0	G	T	0.327	-0.00159	0.371	0.000847	-0.000247	0.00466	5.92e-07
7	chr7:49455960	49455960	0	C	T	0.456	-0.143	0.125	0.000826	-0.000259	0.00543	5.97e-07
5	chr5:60293706	60293706	0	T	C	0.18	-0.0377	0.479	0.00117	-0.000507	0.00719	6.01e-07
5	chr5:64758295	64758295	0	T	C	0.226	0.00387	0.417	0.00104	-0.000404	0.00604	6.24e-07
5	chr5:67483280	67483280	0	T	C	0.075	0.0947	0.551	0.00277	-0.000985	0.016	6.58e-07
5	chr5:59018224	59018224	0	T	C	0.089	-0.116	0.536	0.0022	-0.000209	0.0114	6.64e-07
5	chr5:67623013	67623013	0	T	C	0.08	0.115	0.535	0.00236	-0.000827	0.0134	6.69e-07
5	chr5:66342035	66342035	0	G	A	0.429	0.0288	0.354	0.000923	-0.000272	0.005	6.94e-07
5	chr5:64954429	64954429	0	T	C	0.044	0.218	0.398	0.0041	-0.00135	0.0242	7.38e-07
5	chr5:58822982	58822982	0	A	G	0.178	-0.0374	0.457	0.00122	-0.000529	0.00761	7.56e-07
5	chr5:66060711	66060711	0	T	C	0.437	-0.0247	0.355	0.000741	-0.000227	0.00423	8.17e-07
5	chr5:73984358	73984358	0	C	T	0.358	0.024	0.317	0.000756	-0.000228	0.00413	8.23e-07
5	chr5:73391805	73391805	0	C	G	0.308	0.064	-0.34	0.000841	-0.000215	0.00491	8.29e-07
5	chr5:62272668	62272668	0	T	C	0.417	0.0555	-0.339	0.00072	-0.000189	0.00417	9.17e-07
5	chr5:65642424	65642424	0	G	A	0.305	0.0109	-0.357	0.000832	-0.00025	0.00472	9.3e-07
5	chr5:65579793	65579793	0	T	C	0.33	-0.00249	0.357	0.000846	-0.000264	0.00475	9.95e-07
5	chr5:74751078	74751078	0	A	G	0.424	0.0335	-0.316	0.00067	-0.00018	0.0038	1.01e-06
5	chr5:65027701	65027701	0	G	A	0.289	-0.031	-0.353	0.000864	-0.000321	0.00494	1.12e-06
5	chr5:62933023	62933023	0	G	A	0.086	0.13	0.454	0.00219	-0.000626	0.0119	1.21e-06
5	chr5:66763946	66763946	0	C	T	0.161	0.0156	0.464	0.00141	-0.000381	0.00761	1.22e-06
5	chr5:74753095	74753095	0	A	G	0.458	0.0514	-0.313	0.000682	-0.000117	0.00369	1.23e-06
5	chr5:58850078	58850078	0	T	G	0.326	0.0344	-0.395	0.00093	-0.000302	0.00539	1.29e-06
5	chr5:74156086	74156086	0	G	A	0.379	0.0682	-0.302	0.000748	-0.000152	0.00425	1.31e-06
5	chr5:74268410	74268410	0	A	T	0.345	0.0216	-0.343	0.000779	-0.000178	0.00423	1.31e-06
9	chr9:42652500	42652500	0	A	G	0.488	-0.126	0.0507	0.000731	-0.000219	0.00475	1.33e-06
5	chr5:61786072	61786072	0	G	T	0.358	-0.0287	0.344	0.000812	-0.00031	0.00492	1.35e-06
5	chr5:63667184	63667184	0	A	T	0.138	0.0314	0.443	0.00145	-0.000478	0.00813	1.38e-06
5	chr5:63669256	63669256	0	T	C	0.138	0.0314	0.443	0.00145	-0.000478	0.00813	1.38e-06
5	chr5:67156131	67156131	0	T	C	0.335	-0.00991	0.36	0.00084	-0.000218	0.00458	1.39e-06
5	chr5:60288088	60288088	0	T	C	0.06	-0.0815	0.669	0.00319	-0.000552	0.0169	1.41e-06
5	chr5:63655724	63655724	0	T	C	0.286	0.00287	-0.355	0.000835	-0.000269	0.0047	1.47e-06
5	chr5:63657391	63657391	0	T	C	0.286	0.00287	-0.355	0.000835	-0.000269	0.0047	1.47e-06
5	chr5:63660236	63660236	0	A	G	0.286	0.00287	-0.355	0.000835	-0.000269	0.0047	1.47e-06
5	chr5:63660681	63660681	0	T	C	0.286	0.00287	-0.355	0.000835	-0.000269	0.0047	1.47e-06
5	chr5:66055623	66055623	0	T	G	0.41	-0.0191	0.351	0.0008	-0.000302	0.00478	1.5e-06
5	chr5:60304037	60304037	0	A	G	0.307	-0.02	0.333	0.00083	-0.000299	0.0049	1.51e-06
10	chr10:16118097	16118097	0	C	T	0.071	0.252	0.101	0.00269	-0.00052	0.0158	1.56e-06
10	chr10:16135971	16135971	0	G	A	0.071	0.252	0.101	0.00269	-0.00052	0.0158	1.56e-06
10	chr10:16138674	16138674	0	C	T	0.071	0.252	0.101	0.00269	-0.00052	0.0158	1.56e-06
10	chr10:16151568	16151568	0	G	A	0.071	0.252	0.101	0.00269	-0.00052	0.0158	1.56e-06
10	chr10:16199198	16199198	0	C	T	0.071	0.252	0.101	0.00269	-0.00052	0.0158	1.56e-06
33	chr33:3164927	3164927	0	T	G	0.228	0.0883	-0.325	0.000991	-0.000216	0.00582	1.58e-06
5	chr5:63678876	63678876	0	C	G	0.287	0.00277	-0.35	0.000832	-0.000269	0.00471	1.59e-06
5	chr5:62908662	62908662	0	G	C	0.192	0.00748	0.417	0.00102	-0.000555	0.00657	1.62e-06
5	chr5:56988338	56988338	0	G	A	0.312	0.0289	0.301	0.000836	-0.00043	0.00528	1.63e-06
5	chr5:63209975	63209975	0	G	A	0.403	-0.00477	-0.325	0.000768	-0.000262	0.00439	1.76e-06
5	chr5:63224208	63224208	0	T	C	0.403	-0.00477	-0.325	0.000768	-0.000262	0.00439	1.76e-06
5	chr5:63088312	63088312	0	A	G	0.08	0.109	0.513	0.00248	-0.000602	0.0131	1.77e-06
5	chr5:61264320	61264320	0	G	A	0.177	0.037	0.463	0.00125	-0.000578	0.0074	1.8e-06
5	chr5:61264822	61264822	0	A	G	0.177	0.037	0.463	0.00125	-0.000578	0.0074	1.8e-06
5	chr5:61267758	61267758	0	A	G	0.177	0.037	0.463	0.00125	-0.000578	0.0074	1.8e-06
5	chr5:61632734	61632734	0	C	T	0.191	-0.0128	0.391	0.00113	-0.000436	0.00677	1.82e-06
33	chr33:3179090	3179090	0	C	T	0.237	0.0827	-0.342	0.000967	-0.000199	0.00556	1.84e-06
5	chr5:74144403	74144403	0	C	T	0.465	0.0581	-0.3	0.000698	-8.97e-05	0.0037	1.97e-06
5	chr5:59519768	59519768	0	C	A	0.177	-0.0118	0.415	0.00122	-0.000595	0.00781	1.97e-06
5	chr5:74249235	74249235	0	C	T	0.432	0.0529	-0.336	0.000803	-0.000182	0.00452	1.99e-06
5	chr5:57029329	57029329	0	A	G	0.311	0.0352	0.301	0.000848	-0.00044	0.00535	2.01e-06
5	chr5:65579315	65579315	0	A	G	0.098	-0.0421	0.499	0.00185	-0.000348	0.00976	2.1e-06
5	chr5:62276085	62276085	0	T	G	0.219	-0.03	-0.38	0.00108	-0.000445	0.00648	2.12e-06
5	chr5:62278289	62278289	0	A	T	0.219	-0.03	-0.38	0.00108	-0.000445	0.00648	2.12e-06
5	chr5:57789346	57789346	0	T	C	0.458	-0.015	-0.287	0.000717	-0.000286	0.00426	2.13e-06
5	chr5:57794746	57794746	0	G	C	0.458	-0.015	-0.287	0.000717	-0.000286	0.00426	2.13e-06
5	chr5:66254815	66254815	0	G	A	0.47	-0.0164	0.336	0.000772	-0.000258	0.00445	2.14e-06
5	chr5:60104489	60104489	0	A	T	0.177	-0.0487	0.416	0.00125	-0.00021	0.00656	2.19e-06
5	chr5:67601156	67601156	0	A	G	0.071	0.105	0.592	0.00297	-0.000907	0.0164	2.21e-06
5	chr5:66030503	66030503	0	T	C	0.104	0.101	0.443	0.00208	-0.000717	0.012	2.21e-06
5	chr5:61629309	61629309	0	C	T	0.195	-0.0185	0.413	0.00112	-0.000414	0.00662	2.23e-06
33	chr33:3158110	3158110	0	G	A	0.249	0.0964	-0.305	0.000936	-0.000215	0.00564	2.23e-06
5	chr5:59368527	59368527	0	G	A	0.388	-0.0637	0.32	0.00075	-0.000242	0.00463	2.27e-06
5	chr5:59369175	59369175	0	G	A	0.388	-0.0637	0.32	0.00075	-0.000242	0.00463	2.27e-06
5	chr5:65781202	65781202	0	A	G	0.27	0.00449	0.34	0.000861	-0.000209	0.0046	2.31e-06
3	chr3:51635361	51635361	0	A	C	0.422	-0.0929	-0.0964	0.000721	-0.000239	0.00438	2.45e-06
3	chr3:51637528	51637528	0	C	A	0.422	-0.0929	-0.0964	0.000721	-0.000239	0.00438	2.45e-06
3	chr3:51639882	51639882	0	G	A	0.422	-0.0929	-0.0964	0.000721	-0.000239	0.00438	2.45e-06
3	chr3:51642014	51642014	0	G	A	0.422	-0.0929	-0.0964	0.000721	-0.000239	0.00438	2.45e-06
3	chr3:51645295	51645295	0	G	A	0.422	-0.0929	-0.0964	0.000721	-0.000239	0.00438	2.45e-06
3	chr3:51652203	51652203	0	A	G	0.422	-0.0929	-0.0964	0.000721	-0.000239	0.00438	2.45e-06
3	chr3:51654746	51654746	0	G	C	0.422	-0.0929	-0.0964	0.000721	-0.000239	0.00438	2.45e-06
3	chr3:51656993	51656993	0	C	T	0.422	-0.0929	-0.0964	0.000721	-0.000239	0.00438	2.45e-06
5	chr5:73389474	73389474	0	A	G	0.32	0.0573	-0.331	0.000812	-0.00015	0.00445	2.46e-06
23	chr23:26123528	26123528	0	T	C	0.123	-0.179	0.0426	0.00151	-0.000399	0.00934	2.52e-06
10	chr10:16261458	16261458	0	G	A	0.114	0.183	0.113	0.0016	-0.000343	0.00937	2.52e-06
5	chr5:65892148	65892148	0	A	G	0.181	-0.0155	0.429	0.00128	-0.000292	0.00689	2.59e-06
5	chr5:61734272	61734272	0	T	G	0.208	-0.018	0.391	0.000998	-0.000413	0.00613	2.59e-06
5	chr5:62390724	62390724	0	T	C	0.311	0.0165	0.349	0.000819	-0.00033	0.00478	2.63e-06
5	chr5:61018533	61018533	0	T	C	0.354	-0.0305	0.342	0.000787	-0.00028	0.00468	2.72e-06
5	chr5:61021827	61021827	0	C	A	0.354	-0.0305	0.342	0.000787	-0.00028	0.00468	2.72e-06
5	chr5:61039548	61039548	0	A	C	0.354	-0.0305	0.342	0.000787	-0.00028	0.00468	2.72e-06
5	chr5:62211018	62211018	0	G	T	0.414	0.0555	-0.321	0.000716	-0.000194	0.00419	2.87e-06
5	chr5:59708857	59708857	0	T	G	0.407	-0.0624	0.313	0.000722	-0.000216	0.00438	2.9e-06
9	chr9:44155177	44155177	0	A	C	0.433	0.106	-0.101	0.000748	-0.000199	0.00471	3.06e-06
5	chr5:65955909	65955909	0	G	A	0.394	0.00631	0.333	0.000864	-0.000257	0.00483	3.15e-06
5	chr5:67471362	67471362	0	T	C	0.074	0.1	0.553	0.00279	-0.000908	0.0157	3.35e-06
5	chr5:59503664	59503664	0	C	T	0.178	-0.0145	0.423	0.0012	-0.00058	0.00768	3.48e-06
23	chr23:33642835	33642835	0	A	G	0.067	-0.206	0.395	0.00242	-0.000448	0.0143	3.52e-06
5	chr5:60457056	60457056	0	A	G	0.475	-0.0389	0.338	0.000786	-0.000212	0.00449	3.66e-06
5	chr5:60475380	60475380	0	T	C	0.475	-0.0389	0.338	0.000786	-0.000212	0.00449	3.66e-06
5	chr5:59356169	59356169	0	T	A	0.452	0.0703	-0.289	0.000718	-0.0003	0.00487	3.72e-06
5	chr5:64359450	64359450	0	T	G	0.041	0.249	0.446	0.0042	-0.0014	0.0246	3.76e-06
5	chr5:68206551	68206551	0	T	C	0.317	0.0515	0.32	0.000893	-0.000252	0.00482	3.79e-06
5	chr5:59677894	59677894	0	A	G	0.082	-0.0829	0.542	0.00258	-0.000503	0.0141	3.87e-06
5	chr5:63683288	63683288	0	A	G	0.39	-0.00967	0.341	0.000802	-0.000229	0.00447	3.9e-06
5	chr5:60101792	60101792	0	T	C	0.176	-0.0477	0.409	0.00125	-0.000213	0.0066	3.99e-06
5	chr5:65720887	65720887	0	T	C	0.293	0.0255	-0.352	0.000823	-0.000243	0.00471	4.07e-06
5	chr5:67175834	67175834	0	A	G	0.236	0.0104	0.359	0.000996	-0.000334	0.00567	4.07e-06
5	chr5:63204084	63204084	0	C	T	0.403	-0.0174	-0.295	0.000761	-0.000269	0.00438	4.08e-06
5	chr5:64808741	64808741	0	G	A	0.27	0.0106	0.349	0.000905	-0.000281	0.00504	4.1e-06
5	chr5:60757778	60757778	0	G	A	0.259	-0.0438	0.36	0.000927	-0.000217	0.00515	4.27e-06
5	chr5:58488960	58488960	0	A	G	0.337	0.0233	-0.349	0.000878	-0.000383	0.00549	4.31e-06
33	chr33:3160189	3160189	0	G	A	0.24	0.0806	-0.334	0.000959	-0.000204	0.00554	4.44e-06
5	chr5:66028234	66028234	0	G	C	0.105	0.0927	0.458	0.00206	-0.000675	0.0117	4.48e-06
5	chr5:73954484	73954484	0	C	T	0.255	0.0594	-0.348	0.000937	-0.000166	0.00511	4.49e-06
5	chr5:56966777	56966777	0	G	A	0.29	0.0482	0.296	0.000864	-0.000453	0.00544	4.52e-06
23	chr23:35219132	35219132	0	A	G	0.117	-0.189	0.0882	0.00156	-0.000305	0.00927	4.62e-06
7	chr7:49420092	49420092	0	A	G	0.441	-0.131	0.155	0.000825	-0.000258	0.00541	4.87e-06
7	chr7:49422225	49422225	0	C	T	0.441	-0.131	0.155	0.000825	-0.000258	0.00541	4.87e-06
7	chr7:49424295	49424295	0	T	C	0.441	-0.131	0.155	0.000825	-0.000258	0.00541	4.87e-06
7	chr7:49426351	49426351	0	A	T	0.441	-0.131	0.155	0.000825	-0.000258	0.00541	4.87e-06
7	chr7:49442144	49442144	0	A	G	0.441	-0.131	0.155	0.000825	-0.000258	0.00541	4.87e-06
7	chr7:49453873	49453873	0	G	A	0.441	-0.131	0.155	0.000825	-0.000258	0.00541	4.87e-06
5	chr5:64027612	64027612	0	T	G	0.388	0.0359	-0.342	0.000795	-0.000263	0.00472	4.96e-06
5	chr5:64032089	64032089	0	T	C	0.388	0.0359	-0.342	0.000795	-0.000263	0.00472	4.96e-06
5	chr5:64035990	64035990	0	G	T	0.388	0.0359	-0.342	0.000795	-0.000263	0.00472	4.96e-06
5	chr5:64073324	64073324	0	G	A	0.388	0.0359	-0.342	0.000795	-0.000263	0.00472	4.96e-06
5	chr5:65893670	65893670	0	C	G	0.46	0.0264	0.275	0.000667	-0.000172	0.00355	5e-06
33	chr33:3193846	3193846	0	C	T	0.256	0.0771	-0.316	0.000902	-0.000204	0.00526	5.05e-06
5	chr5:65826162	65826162	0	T	G	0.221	0.0287	0.343	0.000954	-0.00022	0.00499	5.34e-06
5	chr5:65828722	65828722	0	A	T	0.221	0.0287	0.343	0.000954	-0.00022	0.00499	5.34e-06
5	chr5:62152812	62152812	0	C	T	0.402	0.046	-0.319	0.00075	-0.000255	0.00456	5.39e-06
5	chr5:65150181	65150181	0	A	G	0.091	0.00359	0.504	0.00201	-0.000321	0.0102	5.45e-06
5	chr5:65048509	65048509	0	G	A	0.256	-0.0274	-0.303	0.00088	-0.000332	0.0052	5.62e-06
5	chr5:65050847	65050847	0	T	C	0.256	-0.0274	-0.303	0.00088	-0.000332	0.0052	5.62e-06
5	chr5:65050884	65050884	0	T	A	0.256	-0.0274	-0.303	0.00088	-0.000332	0.0052	5.62e-06
7	chr7:49417948	49417948	0	T	C	0.446	-0.134	0.155	0.000818	-0.000243	0.00531	5.65e-06
7	chr7:49422990	49422990	0	G	A	0.446	-0.134	0.155	0.000818	-0.000243	0.00531	5.65e-06
5	chr5:73396826	73396826	0	A	G	0.311	0.0636	-0.317	0.00081	-0.00015	0.00449	5.73e-06
7	chr7:49413113	49413113	0	T	C	0.44	-0.129	0.153	0.000824	-0.000252	0.00536	5.81e-06
5	chr5:63070616	63070616	0	A	T	0.448	0.0138	0.313	0.00071	-0.000292	0.00423	5.94e-06
5	chr5:63072830	63072830	0	A	G	0.448	0.0138	0.313	0.00071	-0.000292	0.00423	5.94e-06
5	chr5:63074050	63074050	0	A	C	0.448	0.0138	0.313	0.00071	-0.000292	0.00423	5.94e-06
5	chr5:63074269	63074269	0	T	C	0.448	0.0138	0.313	0.00071	-0.000292	0.00423	5.94e-06
23	chr23:33666514	33666514	0	G	T	0.093	-0.192	0.247	0.00182	-0.000309	0.0107	6.19e-06
23	chr23:33668534	33668534	0	T	G	0.093	-0.192	0.247	0.00182	-0.000309	0.0107	6.19e-06
23	chr23:33712175	33712175	0	G	C	0.093	-0.192	0.247	0.00182	-0.000309	0.0107	6.19e-06
5	chr5:68211059	68211059	0	A	G	0.308	0.058	0.304	0.000903	-0.000259	0.00491	6.41e-06
5	chr5:68213106	68213106	0	C	G	0.308	0.058	0.304	0.000903	-0.000259	0.00491	6.41e-06
5	chr5:68225877	68225877	0	C	A	0.308	0.058	0.304	0.000903	-0.000259	0.00491	6.41e-06
5	chr5:64964656	64964656	0	G	C	0.045	0.218	0.434	0.00396	-0.00131	0.0232	6.5e-06
5	chr5:74757338	74757338	0	A	T	0.435	0.045	-0.289	0.000705	-0.000167	0.004	6.57e-06
5	chr5:66494593	66494593	0	T	C	0.244	0.0174	0.352	0.000967	-0.000261	0.00519	6.6e-06
5	chr5:65821066	65821066	0	A	G	0.222	0.0271	0.337	0.000953	-0.000234	0.00506	6.61e-06
5	chr5:60353756	60353756	0	A	C	0.3	-0.017	0.342	0.000783	-0.000281	0.00461	6.75e-06
5	chr5:75526112	75526112	0	T	C	0.414	0.069	-0.297	0.000775	-0.000208	0.00464	6.85e-06
5	chr5:69059424	69059424	0	T	C	0.198	0.0349	0.353	0.0011	-0.000305	0.00609	6.88e-06
11	chr11:39381776	39381776	0	A	G	0.17	0.147	0.00488	0.00124	-0.000336	0.0076	6.99e-06
5	chr5:57981924	57981924	0	T	C	0.41	-0.00886	-0.283	0.000776	-0.000338	0.00479	7.54e-06
5	chr5:58452402	58452402	0	T	C	0.268	0.0444	-0.395	0.00103	-0.000385	0.00631	7.56e-06
5	chr5:58459673	58459673	0	A	G	0.268	0.0444	-0.395	0.00103	-0.000385	0.00631	7.56e-06
5	chr5:67604474	67604474	0	A	G	0.089	0.13	0.401	0.0021	-0.000687	0.0121	7.6e-06
5	chr5:65831672	65831672	0	T	C	0.131	-0.0169	0.477	0.00158	-0.000505	0.00913	7.67e-06
5	chr5:63933125	63933125	0	G	A	0.369	0.031	-0.323	0.000786	-0.000235	0.00455	7.74e-06
5	chr5:65520559	65520559	0	A	G	0.08	0.128	0.422	0.00231	-0.000668	0.0128	7.95e-06
5	chr5:64678375	64678375	0	A	T	0.087	-0.0715	0.521	0.00231	-0.000323	0.0121	8.1e-06
5	chr5:63649492	63649492	0	C	T	0.138	0.00565	-0.445	0.00144	-0.000461	0.00822	8.1e-06
5	chr5:58498028	58498028	0	C	T	0.492	0.0158	-0.338	0.000777	-0.00027	0.00458	8.14e-06
5	chr5:61036295	61036295	0	G	A	0.127	-0.09	0.476	0.00167	-0.000473	0.00997	8.19e-06
5	chr5:61038923	61038923	0	G	A	0.127	-0.09	0.476	0.00167	-0.000473	0.00997	8.19e-06
5	chr5:61041148	61041148	0	A	G	0.127	-0.09	0.476	0.00167	-0.000473	0.00997	8.19e-06
5	chr5:61045607	61045607	0	T	G	0.127	-0.09	0.476	0.00167	-0.000473	0.00997	8.19e-06
5	chr5:61045668	61045668	0	A	G	0.127	-0.09	0.476	0.00167	-0.000473	0.00997	8.19e-06
24	chr24:34959744	34959744	0	G	T	0.447	-0.117	-0.135	0.000838	-0.00027	0.00499	8.26e-06
24	chr24:34959898	34959898	0	G	A	0.447	-0.117	-0.135	0.000838	-0.00027	0.00499	8.26e-06
23	chr23:34304346	34304346	0	G	A	0.138	-0.17	0.112	0.00134	-0.000269	0.00802	8.27e-06
24	chr24:34970050	34970050	0	A	C	0.463	0.132	0.135	0.000895	-0.000294	0.00537	8.33e-06
24	chr24:34970611	34970611	0	A	C	0.463	0.132	0.135	0.000895	-0.000294	0.00537	8.33e-06
5	chr5:74694716	74694716	0	T	G	0.274	0.0202	-0.343	0.000852	-0.000231	0.00479	8.45e-06
18	chr18:51254107	51254107	0	G	A	0.486	-0.106	-0.00528	0.000707	-0.000219	0.00435	8.6e-06
5	chr5:65510393	65510393	0	C	T	0.138	-0.0158	0.471	0.00158	-0.000509	0.00912	9.03e-06
5	chr5:60449875	60449875	0	G	A	0.331	0.0623	-0.329	0.000863	-0.000317	0.00547	9.75e-06
5	chr5:65087475	65087475	0	T	C	0.255	-0.0225	-0.331	0.000914	-0.000357	0.00543	9.82e-06
7	chr7:49415778	49415778	0	A	T	0.444	-0.133	0.152	0.000821	-0.000215	0.00518	9.92e-06
5	chr5:59476343	59476343	0	C	A	0.135	-0.113	0.399	0.00161	-0.000244	0.00895	1.02e-05
5	chr5:62353625	62353625	0	A	T	0.102	-0.0167	0.495	0.00194	-0.000573	0.011	1.02e-05
5	chr5:74288317	74288317	0	T	C	0.357	0.0144	-0.316	0.000782	-0.000203	0.00437	1.03e-05
5	chr5:66749313	66749313	0	A	G	0.086	0.0841	0.467	0.00248	-0.000767	0.0141	1.05e-05
5	chr5:60296700	60296700	0	A	G	0.3	-0.023	0.34	0.000834	-0.000303	0.00494	1.06e-05
5	chr5:74302513	74302513	0	G	A	0.411	-0.00585	-0.301	0.00076	-0.000209	0.00424	1.07e-05
5	chr5:66472330	66472330	0	A	G	0.079	-0.0581	0.503	0.00215	-0.00026	0.0109	1.07e-05
9	chr9:42681106	42681106	0	T	C	0.486	-0.101	0.0004	0.000678	-0.000209	0.00433	1.1e-05
9	chr9:42686233	42686233	0	C	T	0.486	-0.101	0.0004	0.000678	-0.000209	0.00433	1.1e-05
9	chr9:42686929	42686929	0	A	T	0.486	-0.101	0.0004	0.000678	-0.000209	0.00433	1.1e-05
9	chr9:42688791	42688791	0	C	A	0.486	-0.101	0.0004	0.000678	-0.000209	0.00433	1.1e-05
5	chr5:58939352	58939352	0	A	G	0.125	-0.151	0.333	0.00168	-0.000294	0.00982	1.14e-05
5	chr5:59402529	59402529	0	A	G	0.455	0.0779	-0.278	0.000766	-0.000254	0.00491	1.15e-05
5	chr5:59495712	59495712	0	T	G	0.176	-0.00875	0.419	0.00122	-0.000607	0.00782	1.16e-05
5	chr5:65476393	65476393	0	A	G	0.259	-0.0456	-0.303	0.00091	-0.000284	0.00504	1.16e-05
10	chr10:16096215	16096215	0	A	G	0.072	0.24	0.11	0.00267	-0.000534	0.0156	1.17e-05
18	chr18:32353662	32353662	0	G	A	0.499	0.0896	0.0734	0.000713	-0.000196	0.00424	1.19e-05
5	chr5:66117775	66117775	0	A	C	0.094	0.0608	0.479	0.00215	-0.000539	0.0115	1.19e-05
5	chr5:66119972	66119972	0	C	T	0.094	0.0608	0.479	0.00215	-0.000539	0.0115	1.19e-05
5	chr5:58827888	58827888	0	T	C	0.208	-0.0187	0.372	0.00106	-0.000363	0.00626	1.21e-05
5	chr5:58475409	58475409	0	C	G	0.339	0.0252	-0.351	0.000861	-0.000315	0.00514	1.22e-05
5	chr5:59481790	59481790	0	T	C	0.388	0.0878	-0.252	0.000809	-0.000264	0.00524	1.24e-05
5	chr5:59544973	59544973	0	A	G	0.388	0.0878	-0.252	0.000809	-0.000264	0.00524	1.24e-05
5	chr5:57123953	57123953	0	A	G	0.297	0.0426	0.298	0.000825	-0.000419	0.00516	1.26e-05
5	chr5:65618536	65618536	0	G	A	0.256	0.00431	-0.34	0.000898	-0.000248	0.00501	1.26e-05
5	chr5:58390061	58390061	0	A	G	0.334	0.0361	-0.339	0.000863	-0.000359	0.00544	1.3e-05
5	chr5:58882701	58882701	0	A	T	0.131	-0.00198	0.477	0.00172	-0.000923	0.0113	1.31e-05
24	chr24:34842049	34842049	0	C	T	0.489	-0.128	-0.0694	0.000799	-0.00024	0.0048	1.31e-05
5	chr5:63557804	63557804	0	G	A	0.198	0.0156	-0.377	0.00108	-0.000312	0.00613	1.33e-05
5	chr5:63559904	63559904	0	C	A	0.198	0.0156	-0.377	0.00108	-0.000312	0.00613	1.33e-05
5	chr5:63561506	63561506	0	G	A	0.198	0.0156	-0.377	0.00108	-0.000312	0.00613	1.33e-05
5	chr5:59353059	59353059	0	G	A	0.451	0.0787	-0.286	0.000766	-0.000248	0.00488	1.35e-05
5	chr5:64797051	64797051	0	C	T	0.237	-0.0242	-0.351	0.000998	-0.000344	0.0057	1.36e-05
34	chr34:41232110	41232110	0	G	A	0.012	0.46	0.0986	0.0135	-0.00238	0.0761	1.37e-05
9	chr9:42733144	42733144	0	T	C	0.444	0.0994	-0.0982	0.000687	-0.00019	0.00435	1.37e-05
18	chr18:54026206	54026206	0	A	G	0.037	0.305	-0.138	0.00427	-0.000515	0.0239	1.37e-05
5	chr5:64217696	64217696	0	T	C	0.207	-0.0295	-0.369	0.00113	-0.000433	0.00665	1.37e-05
5	chr5:74491653	74491653	0	T	C	0.386	0.0381	-0.305	0.000784	-0.000181	0.00439	1.38e-05
5	chr5:63136761	63136761	0	A	G	0.099	0.0618	0.42	0.00203	-0.000477	0.0108	1.38e-05
5	chr5:63156550	63156550	0	G	A	0.099	0.0618	0.42	0.00203	-0.000477	0.0108	1.38e-05
5	chr5:65090912	65090912	0	C	A	0.255	-0.0214	-0.329	0.000904	-0.000327	0.00527	1.39e-05
5	chr5:65096657	65096657	0	A	G	0.255	-0.0214	-0.329	0.000904	-0.000327	0.00527	1.39e-05
5	chr5:32947640	32947640	0	A	G	0.016	0.35	0.257	0.0106	-0.00168	0.058	1.39e-05
5	chr5:32963884	32963884	0	A	G	0.016	0.35	0.257	0.0106	-0.00168	0.058	1.39e-05
5	chr5:64235301	64235301	0	T	A	0.327	-0.0282	-0.312	0.00083	-0.000264	0.00466	1.43e-05
5	chr5:65454744	65454744	0	T	C	0.063	0.0423	0.557	0.00279	-0.000622	0.0147	1.43e-05
30	chr30:22678426	22678426	0	G	A	0.275	0.107	-0.0771	0.000835	-0.000199	0.00498	1.43e-05
5	chr5:64684244	64684244	0	C	T	0.067	0.0278	0.574	0.00295	-0.000816	0.0163	1.46e-05
9	chr9:44257746	44257746	0	G	A	0.422	0.119	-0.129	0.00077	-0.000216	0.00498	1.47e-05
9	chr9:42814540	42814540	0	A	G	0.469	0.109	-0.103	0.000706	-0.000202	0.0045	1.49e-05
5	chr5:61957276	61957276	0	C	G	0.089	-0.0452	0.46	0.00209	-0.000369	0.0111	1.49e-05
10	chr10:25602664	25602664	0	T	C	0.106	-0.174	0.15	0.00199	-0.00051	0.0122	1.59e-05
5	chr5:65927512	65927512	0	T	A	0.495	0.0127	0.304	0.000758	-0.000236	0.00433	1.6e-05
5	chr5:64940735	64940735	0	A	C	0.094	0.107	0.373	0.00201	-0.00061	0.0114	1.61e-05
5	chr5:65013617	65013617	0	T	C	0.262	-0.028	-0.319	0.000897	-0.000323	0.0052	1.62e-05
5	chr5:65015114	65015114	0	G	A	0.262	-0.028	-0.319	0.000897	-0.000323	0.0052	1.62e-05
34	chr34:13035981	13035981	0	G	T	0.064	0.0993	0.354	0.00268	-0.000687	0.0151	1.62e-05
5	chr5:59407654	59407654	0	T	C	0.446	0.0816	-0.284	0.000757	-0.00025	0.00488	1.63e-05
5	chr5:59412393	59412393	0	C	T	0.446	0.0816	-0.284	0.000757	-0.00025	0.00488	1.63e-05
5	chr5:64114178	64114178	0	G	T	0.391	0.0337	-0.333	0.000789	-0.000256	0.00466	1.65e-05
22	chr22:60937791	60937791	0	A	G	0.023	0.262	0.313	0.0067	-0.0013	0.0369	1.66e-05
5	chr5:65709290	65709290	0	T	C	0.174	0.027	0.371	0.00117	-0.000286	0.00627	1.67e-05
5	chr5:75523760	75523760	0	A	G	0.41	0.0634	-0.29	0.000755	-0.000156	0.00429	1.67e-05
15	chr15:33133887	33133887	0	T	C	0.257	0.0784	0.168	0.000893	-0.000315	0.00549	1.67e-05
5	chr5:64716518	64716518	0	T	C	0.176	0.0095	-0.372	0.00118	-0.000369	0.00686	1.7e-05
5	chr5:65555529	65555529	0	T	C	0.109	0.0278	0.433	0.0018	-0.000423	0.00958	1.72e-05
5	chr5:62703945	62703945	0	T	G	0.045	-0.0548	0.639	0.00412	-0.000954	0.0228	1.74e-05
23	chr23:23873787	23873787	0	C	A	0.09	-0.183	-0.00701	0.002	-0.000514	0.0122	1.86e-05
5	chr5:66025078	66025078	0	G	A	0.11	0.0848	0.411	0.00189	-0.000657	0.011	1.87e-05
5	chr5:58467941	58467941	0	G	A	0.338	0.0216	-0.343	0.000863	-0.000356	0.00531	1.87e-05
5	chr5:58473316	58473316	0	G	T	0.338	0.0216	-0.343	0.000863	-0.000356	0.00531	1.87e-05
5	chr5:73363952	73363952	0	G	T	0.488	0.0612	-0.255	0.000678	-0.000111	0.00374	1.9e-05
5	chr5:65005957	65005957	0	C	A	0.26	-0.0278	-0.329	0.000885	-0.000347	0.00523	1.91e-05
5	chr5:65007978	65007978	0	A	G	0.26	-0.0278	-0.329	0.000885	-0.000347	0.00523	1.91e-05
5	chr5:65008335	65008335	0	A	G	0.26	-0.0278	-0.329	0.000885	-0.000347	0.00523	1.91e-05
5	chr5:65024114	65024114	0	G	T	0.26	-0.0278	-0.329	0.000885	-0.000347	0.00523	1.91e-05
5	chr5:65026386	65026386	0	T	G	0.26	-0.0278	-0.329	0.000885	-0.000347	0.00523	1.91e-05
32	chr32:27511691	27511691	0	A	T	0.091	0.119	-0.391	0.00212	-0.000278	0.0115	1.92e-05
5	chr5:69026356	69026356	0	A	C	0.319	-0.0165	0.322	0.000858	-0.000165	0.00456	1.94e-05
5	chr5:69033078	69033078	0	A	G	0.319	-0.0165	0.322	0.000858	-0.000165	0.00456	1.94e-05
5	chr5:66583731	66583731	0	A	C	0.446	-0.0278	0.282	0.000658	-0.000137	0.00358	1.95e-05
5	chr5:66793723	66793723	0	T	G	0.089	0.0696	0.443	0.00235	-0.000727	0.0134	1.96e-05
5	chr5:67410086	67410086	0	G	A	0.093	0.0483	0.508	0.00232	-0.000686	0.013	1.96e-05
9	chr9:43818099	43818099	0	C	A	0.425	0.111	-0.112	0.000756	-0.000209	0.00483	1.96e-05
9	chr9:43936609	43936609	0	T	C	0.425	0.111	-0.112	0.000756	-0.000209	0.00483	1.96e-05
5	chr5:62355880	62355880	0	T	C	0.217	-0.0224	-0.373	0.00109	-0.000419	0.00646	1.99e-05
5	chr5:62359774	62359774	0	A	G	0.217	-0.0224	-0.373	0.00109	-0.000419	0.00646	1.99e-05
5	chr5:62360549	62360549	0	A	G	0.217	-0.0224	-0.373	0.00109	-0.000419	0.00646	1.99e-05
5	chr5:71023105	71023105	0	G	T	0.275	0.00901	0.323	0.000889	-0.000249	0.00489	2.01e-05
5	chr5:63145817	63145817	0	C	T	0.098	0.0608	0.445	0.00206	-0.000482	0.0108	2.01e-05
5	chr5:63155285	63155285	0	T	C	0.098	0.0608	0.445	0.00206	-0.000482	0.0108	2.01e-05
5	chr5:63158681	63158681	0	T	C	0.098	0.0608	0.445	0.00206	-0.000482	0.0108	2.01e-05
5	chr5:63159139	63159139	0	C	T	0.098	0.0608	0.445	0.00206	-0.000482	0.0108	2.01e-05
5	chr5:63567758	63567758	0	G	A	0.116	-0.00545	0.422	0.00163	-0.000515	0.00943	2.02e-05
9	chr9:53646990	53646990	0	G	A	0.218	-0.0988	-0.108	0.000937	-0.000222	0.00538	2.03e-05
5	chr5:59400451	59400451	0	T	G	0.387	0.0899	-0.255	0.000814	-0.000205	0.00498	2.05e-05
5	chr5:59427035	59427035	0	T	C	0.387	0.0899	-0.255	0.000814	-0.000205	0.00498	2.05e-05
5	chr5:57803816	57803816	0	A	G	0.455	-0.0179	-0.282	0.000732	-0.000278	0.00431	2.06e-05
5	chr5:68919666	68919666	0	C	A	0.48	0.00315	0.306	0.000883	-0.000297	0.00517	2.09e-05
33	chr33:3029172	3029172	0	A	G	0.298	0.0934	-0.251	0.000809	-0.000189	0.00491	2.13e-05
5	chr5:64094681	64094681	0	T	C	0.12	0.0269	-0.471	0.00177	-0.000603	0.0105	2.14e-05
5	chr5:66514314	66514314	0	C	G	0.338	0.0181	0.287	0.000793	-0.000239	0.00447	2.14e-05
5	chr5:65771261	65771261	0	A	G	0.245	0.0163	0.317	0.000885	-0.000189	0.00464	2.15e-05
5	chr5:60643721	60643721	0	T	C	0.394	0.0346	-0.323	0.000803	-0.000294	0.00489	2.15e-05
5	chr5:60817041	60817041	0	A	G	0.394	0.0346	-0.323	0.000803	-0.000294	0.00489	2.15e-05
5	chr5:59318221	59318221	0	T	C	0.379	0.0929	-0.266	0.000804	-0.000214	0.005	2.23e-05
5	chr5:59332640	59332640	0	T	A	0.379	0.0929	-0.266	0.000804	-0.000214	0.005	2.23e-05
5	chr5:59339125	59339125	0	T	C	0.379	0.0929	-0.266	0.000804	-0.000214	0.005	2.23e-05
5	chr5:59341627	59341627	0	T	C	0.379	0.0929	-0.266	0.000804	-0.000214	0.005	2.23e-05
5	chr5:59344199	59344199	0	T	C	0.379	0.0929	-0.266	0.000804	-0.000214	0.005	2.23e-05
5	chr5:59392392	59392392	0	T	C	0.377	0.092	-0.268	0.000804	-0.000261	0.00522	2.25e-05
5	chr5:59394401	59394401	0	T	C	0.377	0.092	-0.268	0.000804	-0.000261	0.00522	2.25e-05
5	chr5:59396522	59396522	0	A	G	0.377	0.092	-0.268	0.000804	-0.000261	0.00522	2.25e-05
5	chr5:59404551	59404551	0	T	C	0.377	0.092	-0.268	0.000804	-0.000261	0.00522	2.25e-05
5	chr5:59407645	59407645	0	C	T	0.377	0.092	-0.268	0.000804	-0.000261	0.00522	2.25e-05
5	chr5:64333401	64333401	0	G	A	0.46	0.00413	0.29	0.000672	-0.00021	0.00382	2.28e-05
5	chr5:66296878	66296878	0	A	G	0.08	0.0613	0.514	0.00271	-0.000866	0.0155	2.34e-05
23	chr23:29661219	29661219	0	C	T	0.065	-0.214	0.302	0.0026	-0.000465	0.0153	2.35e-05
5	chr5:62751958	62751958	0	T	G	0.105	-0.0326	0.48	0.00194	-0.000581	0.0112	2.37e-05
5	chr5:57707464	57707464	0	A	C	0.392	0.0182	0.286	0.000749	-0.000275	0.00437	2.38e-05
5	chr5:59429114	59429114	0	C	T	0.392	0.0876	-0.248	0.000811	-0.000262	0.00524	2.4e-05
5	chr5:68223759	68223759	0	A	G	0.3	0.0629	0.301	0.000956	-0.000299	0.00533	2.43e-05
5	chr5:71024201	71024201	0	T	G	0.272	0.00863	0.326	0.000903	-0.000233	0.00488	2.43e-05
5	chr5:71033902	71033902	0	C	G	0.272	0.00863	0.326	0.000903	-0.000233	0.00488	2.43e-05
24	chr24:35109137	35109137	0	A	G	0.454	-0.0889	-0.18	0.000834	-0.000267	0.00489	2.44e-05
28	chr28:3436774	3436774	0	C	T	0.219	-0.124	0.0562	0.00107	-0.00029	0.00653	2.46e-05
28	chr28:3439340	3439340	0	T	C	0.219	-0.124	0.0562	0.00107	-0.00029	0.00653	2.46e-05
28	chr28:3441631	3441631	0	A	G	0.219	-0.124	0.0562	0.00107	-0.00029	0.00653	2.46e-05
23	chr23:29023560	29023560	0	A	G	0.079	-0.176	0.279	0.00228	-0.000669	0.0144	2.49e-05
5	chr5:57056355	57056355	0	A	G	0.495	0.0418	0.26	0.000708	-0.000299	0.00423	2.52e-05
5	chr5:58235267	58235267	0	G	A	0.257	0.0503	-0.371	0.00105	-0.00037	0.00644	2.54e-05
25	chr25:13084861	13084861	0	C	T	0.054	0.0981	0.447	0.00347	-0.000677	0.0187	2.54e-05
25	chr25:13095535	13095535	0	C	T	0.054	0.0981	0.447	0.00347	-0.000677	0.0187	2.54e-05
25	chr25:13098924	13098924	0	C	T	0.054	0.0981	0.447	0.00347	-0.000677	0.0187	2.54e-05
25	chr25:13123987	13123987	0	A	C	0.054	0.0981	0.447	0.00347	-0.000677	0.0187	2.54e-05
25	chr25:13162230	13162230	0	A	G	0.054	0.0981	0.447	0.00347	-0.000677	0.0187	2.54e-05
25	chr25:13178425	13178425	0	G	A	0.054	0.0981	0.447	0.00347	-0.000677	0.0187	2.54e-05
5	chr5:64730574	64730574	0	G	C	0.173	0.00839	-0.387	0.00125	-0.000368	0.00708	2.57e-05
5	chr5:63641337	63641337	0	G	A	0.139	-0.01	-0.426	0.00147	-0.000468	0.00832	2.57e-05
5	chr5:63610256	63610256	0	T	C	0.14	-0.0128	-0.417	0.00145	-0.00051	0.00845	2.59e-05
5	chr5:63612353	63612353	0	G	T	0.14	-0.0128	-0.417	0.00145	-0.00051	0.00845	2.59e-05
5	chr5:63616122	63616122	0	T	C	0.14	-0.0128	-0.417	0.00145	-0.00051	0.00845	2.59e-05
5	chr5:63618881	63618881	0	A	G	0.14	-0.0128	-0.417	0.00145	-0.00051	0.00845	2.59e-05
5	chr5:63621750	63621750	0	T	G	0.14	-0.0128	-0.417	0.00145	-0.00051	0.00845	2.59e-05
5	chr5:63630412	63630412	0	C	T	0.14	-0.0128	-0.417	0.00145	-0.00051	0.00845	2.59e-05
5	chr5:63633456	63633456	0	A	G	0.14	-0.0128	-0.417	0.00145	-0.00051	0.00845	2.59e-05
5	chr5:61522222	61522222	0	G	A	0.163	0.0387	0.354	0.00127	-0.000489	0.00755	2.61e-05
5	chr5:61523193	61523193	0	C	G	0.163	0.0387	0.354	0.00127	-0.000489	0.00755	2.61e-05
5	chr5:61524205	61524205	0	G	A	0.163	0.0387	0.354	0.00127	-0.000489	0.00755	2.61e-05
5	chr5:61525562	61525562	0	G	A	0.163	0.0387	0.354	0.00127	-0.000489	0.00755	2.61e-05
5	chr5:61528819	61528819	0	T	C	0.163	0.0387	0.354	0.00127	-0.000489	0.00755	2.61e-05
5	chr5:64636791	64636791	0	T	C	0.316	0.0228	-0.304	0.000774	-0.000219	0.00443	2.63e-05
5	chr5:59699319	59699319	0	G	A	0.341	-0.0504	0.309	0.000806	-0.000254	0.00487	2.64e-05
5	chr5:67263149	67263149	0	A	G	0.09	0.0304	0.511	0.00242	-0.000797	0.014	2.64e-05
23	chr23:31351456	31351456	0	T	C	0.069	-0.192	0.345	0.00235	-0.000517	0.0141	2.66e-05
23	chr23:31648450	31648450	0	C	T	0.072	-0.192	0.314	0.0024	-0.000638	0.015	2.69e-05
5	chr5:65018366	65018366	0	A	G	0.259	-0.0304	-0.319	0.000881	-0.000335	0.00517	2.72e-05
3	chr3:71248197	71248197	0	T	C	0.063	-0.181	-0.201	0.00308	-0.000898	0.0181	2.72e-05
33	chr33:2947767	2947767	0	C	T	0.223	0.0824	-0.293	0.000957	-0.000198	0.00555	2.74e-05
5	chr5:61696172	61696172	0	A	C	0.204	-0.0207	0.4	0.00104	-0.000415	0.00631	2.75e-05
5	chr5:61700478	61700478	0	A	G	0.204	-0.0207	0.4	0.00104	-0.000415	0.00631	2.75e-05
5	chr5:72927892	72927892	0	C	T	0.319	-0.0373	0.292	0.000808	-0.000156	0.00441	2.75e-05
19	chr19:25910037	25910037	0	T	C	0.455	-0.0754	-0.13	0.000717	-0.000199	0.00416	2.78e-05
5	chr5:63143749	63143749	0	A	T	0.143	0.0516	0.375	0.00143	-0.000325	0.00741	2.8e-05
5	chr5:64576855	64576855	0	A	G	0.307	-0.00673	-0.314	0.000857	-0.000311	0.00506	2.9e-05
5	chr5:65067400	65067400	0	A	G	0.253	-0.0263	-0.314	0.000886	-0.000306	0.00511	2.96e-05
11	chr11:67720288	67720288	0	T	A	0.078	0.112	0.319	0.00241	-0.000568	0.0133	3e-05
18	chr18:8055326	8055326	0	C	T	0.458	-0.0163	-0.283	0.000746	-0.000301	0.0046	3e-05
5	chr5:63977021	63977021	0	A	G	0.101	0.00132	0.436	0.00172	-0.000311	0.00884	3.01e-05
5	chr5:64344165	64344165	0	A	G	0.075	0.0437	0.504	0.00257	-0.000366	0.0126	3.02e-05
22	chr22:39819307	39819307	0	G	T	0.312	-0.0902	0.241	0.000866	-0.000207	0.00523	3.02e-05
5	chr5:74252864	74252864	0	C	A	0.358	0.0271	-0.31	0.000787	-0.000196	0.00443	3.07e-05
5	chr5:57031743	57031743	0	T	C	0.496	0.0394	0.269	0.000705	-0.000298	0.00421	3.07e-05
5	chr5:57649501	57649501	0	C	T	0.489	-0.0321	-0.254	0.000721	-0.000268	0.00422	3.1e-05
5	chr5:68985169	68985169	0	A	C	0.127	-0.0145	0.447	0.0017	-0.000396	0.00928	3.12e-05
5	chr5:59432975	59432975	0	C	T	0.379	0.0894	-0.258	0.000796	-0.000238	0.00506	3.14e-05
5	chr5:68954860	68954860	0	T	C	0.463	-0.00199	0.345	0.000987	-0.000257	0.00541	3.28e-05
5	chr5:58482246	58482246	0	T	C	0.349	0.0249	-0.332	0.000847	-0.000305	0.00508	3.28e-05
5	chr5:58484384	58484384	0	A	G	0.349	0.0249	-0.332	0.000847	-0.000305	0.00508	3.28e-05
5	chr5:58486757	58486757	0	C	G	0.349	0.0249	-0.332	0.000847	-0.000305	0.00508	3.28e-05
5	chr5:65255434	65255434	0	C	T	0.057	-0.0635	0.587	0.00328	-0.000371	0.0166	3.35e-05
9	chr9:43450944	43450944	0	A	T	0.439	0.114	-0.123	0.000771	-0.000225	0.00498	3.43e-05
9	chr9:43492296	43492296	0	G	A	0.439	0.114	-0.123	0.000771	-0.000225	0.00498	3.43e-05
9	chr9:43497129	43497129	0	C	A	0.439	0.114	-0.123	0.000771	-0.000225	0.00498	3.43e-05
5	chr5:57976848	57976848	0	C	T	0.425	-0.00984	-0.27	0.000778	-0.000309	0.00468	3.44e-05
5	chr5:61214622	61214622	0	C	A	0.338	-0.0202	0.314	0.000799	-0.000249	0.0046	3.47e-05
10	chr10:16087141	16087141	0	A	T	0.078	0.224	0.105	0.00232	-0.000451	0.0135	3.47e-05
10	chr10:16100691	16100691	0	G	A	0.078	0.224	0.105	0.00232	-0.000451	0.0135	3.47e-05
10	chr10:16110663	16110663	0	G	T	0.078	0.224	0.105	0.00232	-0.000451	0.0135	3.47e-05
10	chr10:16120216	16120216	0	A	G	0.078	0.224	0.105	0.00232	-0.000451	0.0135	3.47e-05
10	chr10:16193005	16193005	0	T	C	0.078	0.224	0.105	0.00232	-0.000451	0.0135	3.47e-05
10	chr10:16195255	16195255	0	A	G	0.078	0.224	0.105	0.00232	-0.000451	0.0135	3.47e-05
10	chr10:16264953	16264953	0	C	T	0.078	0.224	0.105	0.00232	-0.000451	0.0135	3.47e-05
10	chr10:16306193	16306193	0	C	T	0.078	0.224	0.105	0.00232	-0.000451	0.0135	3.47e-05
10	chr10:16337007	16337007	0	C	T	0.078	0.224	0.105	0.00232	-0.000451	0.0135	3.47e-05
5	chr5:62523490	62523490	0	C	T	0.226	-0.0281	-0.344	0.00103	-0.00039	0.00612	3.51e-05
23	chr23:25207900	25207900	0	C	T	0.151	0.127	0.0758	0.00133	-0.000343	0.00789	3.51e-05
5	chr5:61625622	61625622	0	A	G	0.166	-0.00687	0.383	0.00117	-0.000427	0.00699	3.52e-05
5	chr5:74699925	74699925	0	G	A	0.448	-0.0256	0.276	0.00068	-0.000115	0.00359	3.53e-05
9	chr9:53447522	53447522	0	G	A	0.287	-0.114	-0.00251	0.000933	-0.000209	0.00547	3.55e-05
5	chr5:60462295	60462295	0	G	A	0.425	0.0352	-0.302	0.000781	-0.000311	0.00491	3.56e-05
5	chr5:60468450	60468450	0	C	T	0.425	0.0352	-0.302	0.000781	-0.000311	0.00491	3.56e-05
5	chr5:60481352	60481352	0	T	A	0.425	0.0352	-0.302	0.000781	-0.000311	0.00491	3.56e-05
5	chr5:60485067	60485067	0	C	G	0.425	0.0352	-0.302	0.000781	-0.000311	0.00491	3.56e-05
5	chr5:60487329	60487329	0	C	T	0.425	0.0352	-0.302	0.000781	-0.000311	0.00491	3.56e-05
5	chr5:60491484	60491484	0	T	C	0.425	0.0352	-0.302	0.000781	-0.000311	0.00491	3.56e-05
5	chr5:60498200	60498200	0	A	G	0.425	0.0352	-0.302	0.000781	-0.000311	0.00491	3.56e-05
5	chr5:60501238	60501238	0	T	C	0.425	0.0352	-0.302	0.000781	-0.000311	0.00491	3.56e-05
5	chr5:60503432	60503432	0	T	C	0.425	0.0352	-0.302	0.000781	-0.000311	0.00491	3.56e-05
5	chr5:60510880	60510880	0	C	G	0.425	0.0352	-0.302	0.000781	-0.000311	0.00491	3.56e-05
5	chr5:60513042	60513042	0	A	G	0.425	0.0352	-0.302	0.000781	-0.000311	0.00491	3.56e-05
5	chr5:57815718	57815718	0	G	A	0.448	-0.0214	-0.286	0.00073	-0.000309	0.00441	3.58e-05
5	chr5:63179290	63179290	0	A	G	0.226	0.011	0.334	0.00107	-0.000407	0.00632	3.58e-05
5	chr5:62734387	62734387	0	C	T	0.416	-0.0411	0.293	0.000736	-0.000276	0.0046	3.61e-05
5	chr5:58889912	58889912	0	A	C	0.296	-0.0273	0.309	0.000898	-0.000334	0.00551	3.61e-05
5	chr5:65066157	65066157	0	T	C	0.26	-0.0282	-0.307	0.000884	-0.000334	0.00522	3.64e-05
5	chr5:60992409	60992409	0	A	G	0.422	0.0207	-0.31	0.00079	-0.000332	0.00493	3.65e-05
5	chr5:60995649	60995649	0	T	C	0.422	0.0207	-0.31	0.00079	-0.000332	0.00493	3.65e-05
5	chr5:61008971	61008971	0	T	G	0.422	0.0207	-0.31	0.00079	-0.000332	0.00493	3.65e-05
23	chr23:47545836	47545836	0	G	A	0.068	0.197	-0.101	0.00249	-0.000449	0.0142	3.66e-05
5	chr5:66238794	66238794	0	G	A	0.128	0.0171	0.401	0.00165	-0.000434	0.00906	3.66e-05
9	chr9:42813914	42813914	0	A	C	0.473	0.105	-0.0992	0.00068	-0.000199	0.00437	3.71e-05
9	chr9:42833660	42833660	0	C	A	0.473	0.105	-0.0992	0.00068	-0.000199	0.00437	3.71e-05
5	chr5:63197009	63197009	0	T	C	0.405	-0.0188	-0.288	0.000743	-0.00024	0.0042	3.74e-05
5	chr5:65075587	65075587	0	C	T	0.18	0.00301	-0.374	0.00122	-0.000303	0.00666	3.77e-05
5	chr5:64944772	64944772	0	C	A	0.093	0.114	0.368	0.00202	-0.00061	0.0114	3.79e-05
5	chr5:59286977	59286977	0	C	T	0.395	0.0879	-0.23	0.000793	-0.000255	0.00512	3.79e-05
5	chr5:58714829	58714829	0	T	C	0.195	0.044	-0.344	0.00102	-0.000245	0.00578	3.79e-05
5	chr5:66050306	66050306	0	A	G	0.061	0.114	0.478	0.00348	-0.00106	0.0199	3.81e-05
5	chr5:64040379	64040379	0	A	C	0.346	-0.0342	-0.286	0.000824	-0.000284	0.00475	3.82e-05
5	chr5:65404887	65404887	0	A	G	0.03	0.2	0.625	0.0061	-0.00165	0.0341	3.84e-05
7	chr7:48583493	48583493	0	T	G	0.426	-0.103	0.123	0.000812	-0.000255	0.00517	3.89e-05
7	chr7:48586428	48586428	0	A	C	0.426	-0.103	0.123	0.000812	-0.000255	0.00517	3.89e-05
19	chr19:52797101	52797101	0	G	A	0.38	-0.0997	-0.0301	0.000736	-0.000202	0.00443	3.91e-05
5	chr5:63023882	63023882	0	A	G	0.463	-0.00994	0.292	0.000683	-0.000226	0.004	3.98e-05
5	chr5:62419718	62419718	0	C	T	0.451	-0.0582	0.263	0.000764	-0.000226	0.00464	4.06e-05
5	chr5:62427853	62427853	0	T	C	0.451	-0.0582	0.263	0.000764	-0.000226	0.00464	4.06e-05
5	chr5:63947546	63947546	0	T	C	0.154	-0.0138	-0.39	0.00134	-0.000414	0.0076	4.12e-05
5	chr5:66451216	66451216	0	G	A	0.132	-0.0901	0.36	0.00147	-0.000257	0.00824	4.12e-05
5	chr5:59459496	59459496	0	A	G	0.396	0.0841	-0.242	0.000819	-0.000267	0.00528	4.18e-05
7	chr7:49458749	49458749	0	C	T	0.439	-0.129	0.0982	0.00084	-0.00024	0.00532	4.31e-05
5	chr5:58625745	58625745	0	T	C	0.266	0.0372	-0.366	0.00106	-0.000412	0.00656	4.34e-05
5	chr5:64870919	64870919	0	T	G	0.136	-0.0266	-0.394	0.00146	-0.000546	0.00862	4.46e-05
5	chr5:64873877	64873877	0	T	C	0.136	-0.0266	-0.394	0.00146	-0.000546	0.00862	4.46e-05
5	chr5:61099520	61099520	0	G	A	0.223	0.0316	0.301	0.001	-0.000294	0.00554	4.57e-05
5	chr5:61102686	61102686	0	C	T	0.223	0.0316	0.301	0.001	-0.000294	0.00554	4.57e-05
5	chr5:61107321	61107321	0	T	C	0.223	0.0316	0.301	0.001	-0.000294	0.00554	4.57e-05
5	chr5:61109411	61109411	0	A	T	0.223	0.0316	0.301	0.001	-0.000294	0.00554	4.57e-05
5	chr5:61111515	61111515	0	C	T	0.223	0.0316	0.301	0.001	-0.000294	0.00554	4.57e-05
5	chr5:61114572	61114572	0	C	G	0.223	0.0316	0.301	0.001	-0.000294	0.00554	4.57e-05
5	chr5:61116933	61116933	0	G	A	0.223	0.0316	0.301	0.001	-0.000294	0.00554	4.57e-05
5	chr5:65314822	65314822	0	A	G	0.414	0.0182	-0.266	0.000769	-0.000238	0.00453	4.6e-05
5	chr5:64092601	64092601	0	C	T	0.342	-0.0294	-0.292	0.000819	-0.000268	0.00468	4.6e-05
5	chr5:65327154	65327154	0	C	T	0.433	-0.0168	0.298	0.000764	-0.000202	0.0043	4.66e-05
5	chr5:66438938	66438938	0	G	T	0.097	-0.065	0.425	0.00179	-0.000273	0.00949	4.75e-05
26	chr26:35025845	35025845	0	T	A	0.078	0.046	-0.473	0.00229	-0.000431	0.0124	4.79e-05
5	chr5:65336070	65336070	0	T	C	0.169	0.0132	-0.362	0.00131	-0.000369	0.00745	4.82e-05
5	chr5:71001788	71001788	0	A	G	0.354	0.00212	0.29	0.000765	-0.000202	0.0042	4.92e-05
5	chr5:66644623	66644623	0	A	G	0.15	-0.0289	0.415	0.00147	-0.000406	0.0083	4.92e-05
5	chr5:62281606	62281606	0	T	G	0.452	0.0536	-0.268	0.000719	-0.000195	0.00426	4.98e-05
6	chr6:11225933	11225933	0	C	T	0.244	0.109	0.0584	0.000987	-0.000304	0.006	4.98e-05
5	chr5:64356666	64356666	0	G	A	0.042	0.218	0.362	0.00384	-0.00124	0.0228	4.99e-05
39	chr39:481955	481955	0	T	C	0.042	0.229	-0.328	0.00413	-0.00074	0.0241	5.08e-05
5	chr5:62768730	62768730	0	T	C	0.416	-0.0422	0.283	0.000736	-0.000273	0.00461	5.1e-05
5	chr5:62770492	62770492	0	G	A	0.416	-0.0422	0.283	0.000736	-0.000273	0.00461	5.1e-05
5	chr5:62771139	62771139	0	A	G	0.416	-0.0422	0.283	0.000736	-0.000273	0.00461	5.1e-05
5	chr5:62778107	62778107	0	A	G	0.416	-0.0422	0.283	0.000736	-0.000273	0.00461	5.1e-05
5	chr5:62741203	62741203	0	T	C	0.413	-0.0395	0.286	0.000735	-0.000271	0.00458	5.11e-05
5	chr5:62248992	62248992	0	A	G	0.045	-0.0195	0.661	0.0043	-0.000892	0.0229	5.17e-05
5	chr5:63622336	63622336	0	A	G	0.12	-0.0106	0.426	0.00158	-0.00042	0.00882	5.18e-05
5	chr5:63639713	63639713	0	G	A	0.12	-0.0106	0.426	0.00158	-0.00042	0.00882	5.18e-05
5	chr5:59801707	59801707	0	C	T	0.04	-0.0633	0.696	0.0048	-0.000772	0.0252	5.2e-05
5	chr5:59825260	59825260	0	A	C	0.04	-0.0633	0.696	0.0048	-0.000772	0.0252	5.2e-05
5	chr5:59872333	59872333	0	T	C	0.04	-0.0633	0.696	0.0048	-0.000772	0.0252	5.2e-05
19	chr19:53097513	53097513	0	T	C	0.463	0.0977	0.0704	0.000564	-0.000202	0.00358	5.27e-05
24	chr24:38866764	38866764	0	T	C	0.48	-0.116	0.0754	0.000682	-0.000132	0.00401	5.32e-05
5	chr5:66457883	66457883	0	A	G	0.134	-0.0844	0.353	0.00145	-0.00016	0.00763	5.33e-05
6	chr6:11069076	11069076	0	C	T	0.481	-0.0946	-0.114	0.000745	-0.000286	0.00467	5.36e-05
6	chr6:11070709	11070709	0	G	C	0.481	-0.0946	-0.114	0.000745	-0.000286	0.00467	5.36e-05
6	chr6:11081636	11081636	0	G	A	0.481	-0.0946	-0.114	0.000745	-0.000286	0.00467	5.36e-05
24	chr24:35278069	35278069	0	C	T	0.127	-0.113	-0.217	0.00151	-0.000391	0.00859	5.41e-05
31	chr31:19014593	19014593	0	T	A	0.016	-0.326	0.662	0.0103	-0.000424	0.0523	5.45e-05
23	chr23:26094667	26094667	0	G	A	0.069	-0.187	0.188	0.00253	-0.000621	0.0154	5.51e-05
23	chr23:26162162	26162162	0	C	G	0.069	-0.187	0.188	0.00253	-0.000621	0.0154	5.51e-05
23	chr23:26170166	26170166	0	C	A	0.069	-0.187	0.188	0.00253	-0.000621	0.0154	5.51e-05
23	chr23:26266054	26266054	0	T	C	0.069	-0.187	0.188	0.00253	-0.000621	0.0154	5.51e-05
5	chr5:70990054	70990054	0	A	G	0.357	0.00263	0.29	0.000758	-0.000199	0.00415	5.59e-05
24	chr24:34790784	34790784	0	T	C	0.488	0.096	0.11	0.000803	-0.000261	0.00481	5.59e-05
5	chr5:70278429	70278429	0	A	G	0.304	-0.0115	0.287	0.000825	-0.000176	0.0045	5.59e-05
5	chr5:74232994	74232994	0	A	G	0.377	0.0186	0.262	0.000799	-0.000235	0.00452	5.66e-05
5	chr5:74235003	74235003	0	G	A	0.377	0.0186	0.262	0.000799	-0.000235	0.00452	5.66e-05
5	chr5:57174932	57174932	0	T	A	0.496	0.0219	0.265	0.000715	-0.000293	0.00432	5.71e-05
5	chr5:66746675	66746675	0	T	G	0.084	0.0948	0.455	0.00253	-0.000719	0.0141	5.71e-05
9	chr9:42837241	42837241	0	T	C	0.471	0.103	-0.0975	0.000698	-0.000192	0.00439	5.72e-05
9	chr9:42843699	42843699	0	T	G	0.471	0.103	-0.0975	0.000698	-0.000192	0.00439	5.72e-05
5	chr5:67012045	67012045	0	T	C	0.451	0.0235	-0.271	0.000734	-0.000186	0.00414	5.76e-05
24	chr24:34812148	34812148	0	T	G	0.485	0.0945	0.102	0.000804	-0.000266	0.00484	5.79e-05
33	chr33:2938728	2938728	0	C	T	0.228	0.08	-0.286	0.00096	-0.000203	0.00558	5.84e-05
5	chr5:70468506	70468506	0	A	G	0.446	-0.000622	0.271	0.000697	-0.000203	0.00397	5.86e-05
5	chr5:65252641	65252641	0	A	T	0.038	-0.0178	0.7	0.00491	-0.000613	0.0246	5.9e-05
5	chr5:53543434	53543434	0	T	C	0.32	-0.0333	0.308	0.000819	-0.000236	0.00474	5.96e-05
5	chr5:53548029	53548029	0	C	T	0.32	-0.0333	0.308	0.000819	-0.000236	0.00474	5.96e-05
24	chr24:34993164	34993164	0	C	T	0.424	0.0973	0.0934	0.000835	-0.000269	0.00501	5.98e-05
2	chr2:9484459	9484459	0	A	C	0.211	0.0792	0.224	0.000976	-0.000384	0.00599	6.09e-05
5	chr5:74604967	74604967	0	C	T	0.402	0.0118	0.272	0.000803	-0.000246	0.0046	6.11e-05
15	chr15:13051445	13051445	0	A	G	0.3	-0.107	0.0688	0.000833	-0.000293	0.0055	6.23e-05
2	chr2:8976827	8976827	0	C	T	0.477	-0.0972	-0.0853	0.000736	-0.000186	0.00425	6.25e-05
5	chr5:58766831	58766831	0	G	A	0.311	0.0323	0.251	0.000816	-0.000316	0.00483	6.33e-05
33	chr33:1003210	1003210	0	A	G	0.429	0.0856	-0.156	0.000698	-0.000143	0.00412	6.36e-05
5	chr5:62253578	62253578	0	G	A	0.256	-0.0454	-0.301	0.000971	-0.000357	0.00572	6.48e-05
5	chr5:65745444	65745444	0	T	G	0.236	0.0168	0.303	0.000905	-0.000197	0.00479	6.49e-05
3	chr3:80268335	80268335	0	G	T	0.447	-0.0871	-0.108	0.000691	-0.000197	0.00406	6.51e-05
5	chr5:55822677	55822677	0	G	A	0.298	0.0234	-0.331	0.000914	-0.000304	0.00542	6.58e-05
5	chr5:63350377	63350377	0	A	G	0.192	0.0234	-0.331	0.00102	-0.000281	0.00583	6.61e-05
3	chr3:79310281	79310281	0	C	A	0.458	0.108	-0.0145	0.000742	-0.000203	0.00461	6.69e-05
3	chr3:79310843	79310843	0	G	A	0.458	0.108	-0.0145	0.000742	-0.000203	0.00461	6.69e-05
5	chr5:75833222	75833222	0	G	A	0.396	0.0452	-0.264	0.000797	-0.000202	0.00462	6.71e-05
5	chr5:60890616	60890616	0	A	G	0.159	-0.0162	-0.348	0.00131	-0.000523	0.00802	6.74e-05
5	chr5:57805779	57805779	0	G	A	0.264	0.0395	0.285	0.000849	-0.000378	0.00519	6.79e-05
9	chr9:53868668	53868668	0	T	C	0.495	0.0874	0.0749	0.000642	-0.000147	0.00373	6.81e-05
9	chr9:53871457	53871457	0	A	G	0.495	0.0874	0.0749	0.000642	-0.000147	0.00373	6.81e-05
5	chr5:53556923	53556923	0	C	G	0.366	-0.0166	0.295	0.000748	-0.00026	0.00445	6.82e-05
11	chr11:39506978	39506978	0	A	G	0.154	0.124	0.054	0.00126	-0.000342	0.00753	6.82e-05
5	chr5:68095742	68095742	0	C	T	0.342	0.0398	0.25	0.000841	-0.000267	0.00482	6.84e-05
5	chr5:66768654	66768654	0	A	G	0.083	0.094	0.42	0.00254	-0.00077	0.0145	6.9e-05
5	chr5:68116668	68116668	0	T	C	0.33	0.0578	0.231	0.000871	-0.00024	0.00481	6.97e-05
5	chr5:64708132	64708132	0	C	T	0.195	0.0123	-0.339	0.00105	-0.000252	0.00577	6.97e-05
6	chr6:11220553	11220553	0	C	T	0.482	-0.0941	-0.118	0.000759	-0.000283	0.00472	7.05e-05
5	chr5:64289112	64289112	0	G	T	0.435	0.00649	0.285	0.000733	-0.000237	0.00422	7.11e-05
5	chr5:64291681	64291681	0	G	T	0.435	0.00649	0.285	0.000733	-0.000237	0.00422	7.11e-05
5	chr5:61075494	61075494	0	G	T	0.481	-0.062	0.263	0.000734	-0.000202	0.00442	7.11e-05
5	chr5:61088083	61088083	0	T	C	0.481	-0.062	0.263	0.000734	-0.000202	0.00442	7.11e-05
5	chr5:67002558	67002558	0	G	T	0.42	-0.0217	0.266	0.000815	-0.000216	0.00465	7.19e-05
5	chr5:67005557	67005557	0	T	C	0.42	-0.0217	0.266	0.000815	-0.000216	0.00465	7.19e-05
1	chr1:91814566	91814566	0	G	A	0.478	-0.104	0.0631	0.000659	-0.000185	0.00409	7.2e-05
23	chr23:29649646	29649646	0	G	C	0.128	-0.149	0.241	0.00156	-0.000377	0.00954	7.23e-05
23	chr23:29655463	29655463	0	T	C	0.128	-0.149	0.241	0.00156	-0.000377	0.00954	7.23e-05
5	chr5:74569307	74569307	0	C	A	0.383	-0.0798	0.21	0.000765	-0.000127	0.00432	7.28e-05
13	chr13:44085851	44085851	0	T	C	0.35	-0.104	0.0427	0.00075	-0.000204	0.0047	7.42e-05
5	chr5:65044125	65044125	0	A	T	0.094	-0.0481	0.451	0.0021	-0.000378	0.0112	7.55e-05
5	chr5:63134197	63134197	0	C	T	0.099	0.0583	0.447	0.00207	-0.000498	0.011	7.61e-05
5	chr5:60545372	60545372	0	A	G	0.169	-0.00546	0.339	0.00126	-0.000417	0.00736	7.65e-05
5	chr5:61128806	61128806	0	T	C	0.252	0.0131	0.307	0.000921	-0.000227	0.00497	7.76e-05
19	chr19:31860261	31860261	0	C	T	0.248	0.114	-0.065	0.000878	-0.000163	0.00508	7.8e-05
5	chr5:74748599	74748599	0	C	T	0.499	0.043	-0.273	0.000719	-0.000187	0.00417	7.86e-05
5	chr5:74755259	74755259	0	G	T	0.495	-0.0328	0.279	0.000721	-0.000168	0.00404	7.86e-05
5	chr5:57854835	57854835	0	A	G	0.181	0.0452	0.341	0.0012	-0.000559	0.00745	7.86e-05
5	chr5:63125221	63125221	0	A	G	0.101	0.0596	0.422	0.00203	-0.00042	0.0105	7.99e-05
5	chr5:63127441	63127441	0	T	C	0.101	0.0596	0.422	0.00203	-0.00042	0.0105	7.99e-05
5	chr5:63129442	63129442	0	A	G	0.101	0.0596	0.422	0.00203	-0.00042	0.0105	7.99e-05
5	chr5:63131466	63131466	0	A	G	0.101	0.0596	0.422	0.00203	-0.00042	0.0105	7.99e-05
5	chr5:61608332	61608332	0	A	C	0.074	0.0289	0.434	0.00244	-0.000539	0.013	8.13e-05
5	chr5:65614082	65614082	0	T	G	0.124	0.0843	0.326	0.00152	-0.000366	0.00832	8.21e-05
5	chr5:59594059	59594059	0	C	G	0.401	-0.0467	0.268	0.000796	-0.000237	0.00477	8.29e-05
5	chr5:60477735	60477735	0	T	C	0.406	0.0262	-0.305	0.000783	-0.000272	0.00469	8.34e-05
5	chr5:64064949	64064949	0	A	C	0.343	-0.0331	-0.282	0.000824	-0.000287	0.00479	8.43e-05
5	chr5:64121672	64121672	0	A	G	0.343	-0.0331	-0.282	0.000824	-0.000287	0.00479	8.43e-05
5	chr5:63511285	63511285	0	A	G	0.142	0.00854	-0.406	0.00142	-0.000501	0.00841	8.51e-05
5	chr5:63513968	63513968	0	C	T	0.142	0.00854	-0.406	0.00142	-0.000501	0.00841	8.51e-05
5	chr5:63514547	63514547	0	T	C	0.142	0.00854	-0.406	0.00142	-0.000501	0.00841	8.51e-05
5	chr5:63517244	63517244	0	A	G	0.142	0.00854	-0.406	0.00142	-0.000501	0.00841	8.51e-05
5	chr5:63520326	63520326	0	C	T	0.142	0.00854	-0.406	0.00142	-0.000501	0.00841	8.51e-05
19	chr19:52932846	52932846	0	C	T	0.319	0.111	0.0471	0.000728	-0.000246	0.00455	8.52e-05
7	chr7:50325989	50325989	0	G	A	0.189	0.118	-0.151	0.00106	-0.000251	0.00644	8.58e-05
9	chr9:51701796	51701796	0	C	T	0.064	0.158	0.309	0.00309	-0.000633	0.0168	8.62e-05
5	chr5:65381595	65381595	0	A	G	0.063	0.0663	0.517	0.00307	-0.00084	0.017	8.68e-05
5	chr5:67394908	67394908	0	A	C	0.09	0.0524	0.426	0.00234	-0.000798	0.0138	8.72e-05
5	chr5:66976949	66976949	0	T	C	0.3	-0.0115	0.288	0.000834	-0.00021	0.00464	8.81e-05
5	chr5:66979519	66979519	0	A	G	0.3	-0.0115	0.288	0.000834	-0.00021	0.00464	8.81e-05
34	chr34:2237006	2237006	0	C	T	0.233	-0.0711	-0.218	0.00109	-0.000498	0.0071	8.89e-05
34	chr34:2237503	2237503	0	A	T	0.233	-0.0711	-0.218	0.00109	-0.000498	0.0071	8.89e-05
34	chr34:2241085	2241085	0	A	G	0.233	-0.0711	-0.218	0.00109	-0.000498	0.0071	8.89e-05
34	chr34:2248897	2248897	0	C	T	0.233	-0.0711	-0.218	0.00109	-0.000498	0.0071	8.89e-05
34	chr34:2271881	2271881	0	A	G	0.233	-0.0711	-0.218	0.00109	-0.000498	0.0071	8.89e-05
34	chr34:2273730	2273730	0	T	C	0.233	-0.0711	-0.218	0.00109	-0.000498	0.0071	8.89e-05
34	chr34:2282156	2282156	0	C	T	0.233	-0.0711	-0.218	0.00109	-0.000498	0.0071	8.89e-05
34	chr34:2284535	2284535	0	T	G	0.233	-0.0711	-0.218	0.00109	-0.000498	0.0071	8.89e-05
34	chr34:2286068	2286068	0	T	A	0.233	-0.0711	-0.218	0.00109	-0.000498	0.0071	8.89e-05
34	chr34:2290162	2290162	0	A	G	0.233	-0.0711	-0.218	0.00109	-0.000498	0.0071	8.89e-05
34	chr34:2292723	2292723	0	G	T	0.233	-0.0711	-0.218	0.00109	-0.000498	0.0071	8.89e-05
5	chr5:66365863	66365863	0	A	G	0.454	0.00248	0.241	0.000721	-0.000208	0.0041	8.92e-05
5	chr5:61861013	61861013	0	C	T	0.315	-0.0406	-0.24	0.000876	-0.000316	0.00527	9.02e-05
5	chr5:68114427	68114427	0	A	G	0.324	0.0596	0.247	0.000869	-0.000254	0.00482	9.05e-05
5	chr5:65120750	65120750	0	T	G	0.268	-0.0218	-0.318	0.00092	-0.000352	0.00547	9.11e-05
33	chr33:2904817	2904817	0	G	A	0.272	0.0639	-0.248	0.000902	-0.000232	0.00537	9.18e-05
5	chr5:65171109	65171109	0	A	G	0.125	-0.0741	0.361	0.00155	-0.000169	0.00809	9.19e-05
5	chr5:74261562	74261562	0	G	T	0.49	0.0174	0.261	0.000709	-0.000203	0.00399	9.23e-05
5	chr5:60430879	60430879	0	A	T	0.173	-0.0289	-0.344	0.00122	-0.000486	0.00733	9.25e-05
5	chr5:60437286	60437286	0	T	G	0.173	-0.0289	-0.344	0.00122	-0.000486	0.00733	9.25e-05
5	chr5:60439209	60439209	0	G	C	0.173	-0.0289	-0.344	0.00122	-0.000486	0.00733	9.25e-05
5	chr5:60452383	60452383	0	A	G	0.173	-0.0289	-0.344	0.00122	-0.000486	0.00733	9.25e-05
5	chr5:60494163	60494163	0	A	G	0.173	-0.0289	-0.344	0.00122	-0.000486	0.00733	9.25e-05
5	chr5:60505466	60505466	0	C	G	0.173	-0.0289	-0.344	0.00122	-0.000486	0.00733	9.25e-05
5	chr5:60560780	60560780	0	C	A	0.173	-0.0289	-0.344	0.00122	-0.000486	0.00733	9.25e-05
5	chr5:63191475	63191475	0	T	C	0.414	-0.0252	-0.25	0.000736	-0.00025	0.00424	9.3e-05
5	chr5:63193921	63193921	0	T	C	0.414	-0.0252	-0.25	0.000736	-0.00025	0.00424	9.3e-05
5	chr5:57832224	57832224	0	C	T	0.125	0.0392	0.396	0.00164	-0.000523	0.00922	9.32e-05
6	chr6:11226173	11226173	0	A	G	0.454	-0.101	-0.12	0.000763	-0.000296	0.00483	9.34e-05
5	chr5:65663421	65663421	0	A	G	0.14	-0.0252	-0.367	0.00146	-0.000519	0.00854	9.4e-05
5	chr5:67117970	67117970	0	T	G	0.091	0.0878	0.387	0.00231	-0.000623	0.0129	9.51e-05
5	chr5:59334951	59334951	0	T	C	0.376	-0.0583	0.271	0.000823	-0.000267	0.00511	9.58e-05
5	chr5:59337011	59337011	0	T	C	0.376	-0.0583	0.271	0.000823	-0.000267	0.00511	9.58e-05
5	chr5:60910992	60910992	0	T	C	0.155	-0.0127	-0.377	0.00131	-0.000493	0.00784	9.6e-05
5	chr5:60930127	60930127	0	G	A	0.155	-0.0127	-0.377	0.00131	-0.000493	0.00784	9.6e-05
5	chr5:60933266	60933266	0	C	T	0.155	-0.0127	-0.377	0.00131	-0.000493	0.00784	9.6e-05
5	chr5:61006633	61006633	0	G	C	0.155	-0.0127	-0.377	0.00131	-0.000493	0.00784	9.6e-05
5	chr5:61016440	61016440	0	C	G	0.155	-0.0127	-0.377	0.00131	-0.000493	0.00784	9.6e-05
5	chr5:61030247	61030247	0	G	C	0.155	-0.0127	-0.377	0.00131	-0.000493	0.00784	9.6e-05
5	chr5:61033920	61033920	0	A	G	0.155	-0.0127	-0.377	0.00131	-0.000493	0.00784	9.6e-05
5	chr5:61050473	61050473	0	T	C	0.155	-0.0127	-0.377	0.00131	-0.000493	0.00784	9.6e-05
5	chr5:61065337	61065337	0	A	T	0.155	-0.0127	-0.377	0.00131	-0.000493	0.00784	9.6e-05
5	chr5:74637408	74637408	0	A	G	0.42	0.00763	0.274	0.000778	-0.000246	0.00449	9.62e-05
3	chr3:11597436	11597436	0	C	A	0.482	0.00251	-0.255	0.00071	-0.000201	0.00406	9.62e-05
5	chr5:65104722	65104722	0	T	C	0.266	-0.027	-0.296	0.000903	-0.000324	0.00531	9.63e-05
9	chr9:15662431	15662431	0	G	A	0.041	-0.178	-0.441	0.00453	-0.000983	0.0249	9.65e-05
19	chr19:53116961	53116961	0	G	A	0.339	0.106	0.0739	0.000729	-0.000217	0.00441	9.77e-05
24	chr24:34784593	34784593	0	T	G	0.49	0.0965	0.112	0.0008	-0.00027	0.00483	9.86e-05
5	chr5:61004267	61004267	0	C	T	0.15	0.00672	0.388	0.00119	-0.000666	0.00792	9.88e-05
5	chr5:68940808	68940808	0	G	A	0.279	0.0048	-0.304	0.001	-0.000324	0.00583	9.97e-05
5	chr5:59415447	59415447	0	T	G	0.47	0.0729	-0.257	0.000758	-0.000203	0.00463	0.000101
5	chr5:59424056	59424056	0	G	A	0.47	0.0729	-0.257	0.000758	-0.000203	0.00463	0.000101
23	chr23:23966442	23966442	0	A	G	0.072	-0.189	0.0839	0.00242	-0.000586	0.0148	0.000103
5	chr5:66855811	66855811	0	G	A	0.078	0.1	0.447	0.00268	-0.000804	0.0152	0.000104
5	chr5:61226355	61226355	0	C	G	0.255	-0.013	0.298	0.000947	-0.000254	0.00533	0.000105
1	chr1:93999699	93999699	0	A	T	0.391	-0.111	0.0656	0.000738	-0.000224	0.00472	0.000107
5	chr5:75548604	75548604	0	T	C	0.45	0.0684	-0.243	0.000751	-0.000152	0.00431	0.000107
5	chr5:75566675	75566675	0	A	C	0.45	0.0684	-0.243	0.000751	-0.000152	0.00431	0.000107
1	chr1:92066666	92066666	0	G	T	0.293	0.108	-0.074	0.000825	-0.000193	0.00493	0.000107
5	chr5:62437664	62437664	0	C	A	0.452	-0.058	0.273	0.000743	-0.000194	0.0044	0.000108
5	chr5:74157746	74157746	0	A	G	0.244	0.0305	-0.303	0.000978	-0.000246	0.00555	0.000108
23	chr23:30322299	30322299	0	G	A	0.322	-0.118	0.109	0.000826	-0.000138	0.00478	0.000108
5	chr5:58952640	58952640	0	A	C	0.131	-0.135	0.306	0.00167	-0.000343	0.00987	0.000108
8	chr8:67371113	67371113	0	T	C	0.076	-0.0415	-0.425	0.00248	-0.000585	0.0135	0.000109
24	chr24:38871060	38871060	0	G	A	0.497	-0.112	0.0648	0.00069	-0.000125	0.00401	0.00011
5	chr5:73922751	73922751	0	T	C	0.335	0.0204	-0.282	0.000804	-0.000225	0.00464	0.00011
5	chr5:63487265	63487265	0	A	G	0.15	0.0259	-0.37	0.00135	-0.000435	0.00798	0.00011
5	chr5:65457870	65457870	0	G	A	0.038	-0.118	0.635	0.00458	-0.000599	0.0242	0.000112
5	chr5:57710122	57710122	0	G	T	0.191	-0.0651	-0.27	0.00119	-0.000395	0.0069	0.000112
24	chr24:40095242	40095242	0	T	C	0.119	-0.136	-0.253	0.00176	-0.000498	0.00987	0.000113
5	chr5:66389671	66389671	0	G	A	0.411	-0.0144	0.25	0.000677	-0.000176	0.00381	0.000113
16	chr16:41342765	41342765	0	G	A	0.213	-0.0372	0.309	0.00106	-0.000237	0.00591	0.000114
9	chr9:44446336	44446336	0	T	C	0.465	0.0911	-0.13	0.000753	-0.000169	0.0045	0.000114
1	chr1:73054228	73054228	0	G	A	0.038	0.157	0.531	0.00505	-0.00128	0.0279	0.000114
5	chr5:74496237	74496237	0	C	T	0.27	0.0465	-0.297	0.000918	-0.000222	0.00525	0.000115
24	chr24:34962213	34962213	0	T	C	0.448	-0.12	-0.13	0.00084	-0.000266	0.005	0.000118
5	chr5:66262285	66262285	0	T	C	0.403	-0.0173	-0.27	0.000744	-0.000223	0.00416	0.000118
23	chr23:32704580	32704580	0	T	C	0.123	-0.158	0.116	0.0014	-0.000285	0.00831	0.000119
23	chr23:32710860	32710860	0	T	C	0.123	-0.158	0.116	0.0014	-0.000285	0.00831	0.000119
23	chr23:32713620	32713620	0	T	C	0.123	-0.158	0.116	0.0014	-0.000285	0.00831	0.000119
23	chr23:32776220	32776220	0	T	C	0.123	-0.158	0.116	0.0014	-0.000285	0.00831	0.000119
23	chr23:32827433	32827433	0	A	G	0.123	-0.158	0.116	0.0014	-0.000285	0.00831	0.000119
23	chr23:32841752	32841752	0	A	G	0.123	-0.158	0.116	0.0014	-0.000285	0.00831	0.000119
23	chr23:32871348	32871348	0	T	C	0.123	-0.158	0.116	0.0014	-0.000285	0.00831	0.000119
23	chr23:32879614	32879614	0	C	A	0.123	-0.158	0.116	0.0014	-0.000285	0.00831	0.000119
23	chr23:32897242	32897242	0	T	G	0.123	-0.158	0.116	0.0014	-0.000285	0.00831	0.000119
23	chr23:32901296	32901296	0	C	T	0.123	-0.158	0.116	0.0014	-0.000285	0.00831	0.000119
23	chr23:32946799	32946799	0	T	C	0.123	-0.158	0.116	0.0014	-0.000285	0.00831	0.000119
23	chr23:32955044	32955044	0	G	A	0.123	-0.158	0.116	0.0014	-0.000285	0.00831	0.000119
23	chr23:32968290	32968290	0	A	G	0.123	-0.158	0.116	0.0014	-0.000285	0.00831	0.000119
23	chr23:32974209	32974209	0	A	C	0.123	-0.158	0.116	0.0014	-0.000285	0.00831	0.000119
23	chr23:32985485	32985485	0	T	C	0.123	-0.158	0.116	0.0014	-0.000285	0.00831	0.000119
23	chr23:32990093	32990093	0	T	G	0.123	-0.158	0.116	0.0014	-0.000285	0.00831	0.000119
23	chr23:32998528	32998528	0	A	T	0.123	-0.158	0.116	0.0014	-0.000285	0.00831	0.000119
23	chr23:33004209	33004209	0	G	A	0.123	-0.158	0.116	0.0014	-0.000285	0.00831	0.000119
23	chr23:33010227	33010227	0	G	A	0.123	-0.158	0.116	0.0014	-0.000285	0.00831	0.000119
23	chr23:33014027	33014027	0	C	G	0.123	-0.158	0.116	0.0014	-0.000285	0.00831	0.000119
23	chr23:33049295	33049295	0	G	A	0.123	-0.158	0.116	0.0014	-0.000285	0.00831	0.000119
23	chr23:33062285	33062285	0	G	T	0.123	-0.158	0.116	0.0014	-0.000285	0.00831	0.000119
23	chr23:33065277	33065277	0	C	T	0.123	-0.158	0.116	0.0014	-0.000285	0.00831	0.000119
23	chr23:33079709	33079709	0	A	C	0.123	-0.158	0.116	0.0014	-0.000285	0.00831	0.000119
23	chr23:33112570	33112570	0	A	T	0.123	-0.158	0.116	0.0014	-0.000285	0.00831	0.000119
23	chr23:33140382	33140382	0	G	T	0.123	-0.158	0.116	0.0014	-0.000285	0.00831	0.000119
23	chr23:33147525	33147525	0	G	A	0.123	-0.158	0.116	0.0014	-0.000285	0.00831	0.000119
23	chr23:33151078	33151078	0	G	T	0.123	-0.158	0.116	0.0014	-0.000285	0.00831	0.000119
23	chr23:33165323	33165323	0	C	T	0.123	-0.158	0.116	0.0014	-0.000285	0.00831	0.000119
5	chr5:62733999	62733999	0	C	T	0.422	-0.0461	0.276	0.000723	-0.000228	0.00438	0.000119
5	chr5:63492358	63492358	0	G	T	0.147	0.0257	-0.382	0.00136	-0.000388	0.0078	0.000119
23	chr23:29652592	29652592	0	A	G	0.127	-0.148	0.249	0.00157	-0.000364	0.0095	0.000119
5	chr5:74354199	74354199	0	A	G	0.256	0.0277	-0.303	0.000915	-0.000203	0.00506	0.00012
5	chr5:62443496	62443496	0	A	G	0.065	-0.141	0.421	0.00289	-0.000561	0.0166	0.000121
9	chr9:43739579	43739579	0	A	G	0.424	0.113	-0.111	0.000741	-0.000195	0.0047	0.000121
9	chr9:43752448	43752448	0	C	T	0.424	0.113	-0.111	0.000741	-0.000195	0.0047	0.000121
9	chr9:43766143	43766143	0	C	T	0.424	0.113	-0.111	0.000741	-0.000195	0.0047	0.000121
9	chr9:43783492	43783492	0	C	T	0.424	0.113	-0.111	0.000741	-0.000195	0.0047	0.000121
9	chr9:43807378	43807378	0	C	T	0.424	0.113	-0.111	0.000741	-0.000195	0.0047	0.000121
9	chr9:43814001	43814001	0	G	T	0.424	0.113	-0.111	0.000741	-0.000195	0.0047	0.000121
9	chr9:43816925	43816925	0	G	C	0.424	0.113	-0.111	0.000741	-0.000195	0.0047	0.000121
9	chr9:43827083	43827083	0	G	C	0.424	0.113	-0.111	0.000741	-0.000195	0.0047	0.000121
9	chr9:43829725	43829725	0	A	C	0.424	0.113	-0.111	0.000741	-0.000195	0.0047	0.000121
9	chr9:43829841	43829841	0	C	T	0.424	0.113	-0.111	0.000741	-0.000195	0.0047	0.000121
9	chr9:43843755	43843755	0	A	G	0.424	0.113	-0.111	0.000741	-0.000195	0.0047	0.000121
9	chr9:43845763	43845763	0	C	T	0.424	0.113	-0.111	0.000741	-0.000195	0.0047	0.000121
9	chr9:43851017	43851017	0	G	A	0.424	0.113	-0.111	0.000741	-0.000195	0.0047	0.000121
9	chr9:43859343	43859343	0	T	C	0.424	0.113	-0.111	0.000741	-0.000195	0.0047	0.000121
9	chr9:43861381	43861381	0	G	A	0.424	0.113	-0.111	0.000741	-0.000195	0.0047	0.000121
9	chr9:43871045	43871045	0	A	C	0.424	0.113	-0.111	0.000741	-0.000195	0.0047	0.000121
9	chr9:43888734	43888734	0	T	C	0.424	0.113	-0.111	0.000741	-0.000195	0.0047	0.000121
9	chr9:43894810	43894810	0	C	G	0.424	0.113	-0.111	0.000741	-0.000195	0.0047	0.000121
9	chr9:43900870	43900870	0	C	T	0.424	0.113	-0.111	0.000741	-0.000195	0.0047	0.000121
9	chr9:43904496	43904496	0	G	A	0.424	0.113	-0.111	0.000741	-0.000195	0.0047	0.000121
9	chr9:43907404	43907404	0	A	G	0.424	0.113	-0.111	0.000741	-0.000195	0.0047	0.000121
9	chr9:43922203	43922203	0	T	C	0.424	0.113	-0.111	0.000741	-0.000195	0.0047	0.000121
9	chr9:43924213	43924213	0	C	T	0.424	0.113	-0.111	0.000741	-0.000195	0.0047	0.000121
9	chr9:43930726	43930726	0	C	T	0.424	0.113	-0.111	0.000741	-0.000195	0.0047	0.000121
9	chr9:43932995	43932995	0	T	C	0.424	0.113	-0.111	0.000741	-0.000195	0.0047	0.000121
9	chr9:43935733	43935733	0	A	G	0.424	0.113	-0.111	0.000741	-0.000195	0.0047	0.000121
9	chr9:43941871	43941871	0	A	G	0.424	0.113	-0.111	0.000741	-0.000195	0.0047	0.000121
9	chr9:43946967	43946967	0	G	A	0.424	0.113	-0.111	0.000741	-0.000195	0.0047	0.000121
9	chr9:43949297	43949297	0	A	G	0.424	0.113	-0.111	0.000741	-0.000195	0.0047	0.000121
9	chr9:43951660	43951660	0	G	C	0.424	0.113	-0.111	0.000741	-0.000195	0.0047	0.000121
9	chr9:43961700	43961700	0	C	T	0.424	0.113	-0.111	0.000741	-0.000195	0.0047	0.000121
5	chr5:57467366	57467366	0	T	C	0.357	0.0378	-0.299	0.000862	-0.000325	0.00538	0.000121
23	chr23:32976292	32976292	0	C	G	0.116	-0.163	0.13	0.00147	-0.00032	0.00882	0.000122
5	chr5:70302035	70302035	0	T	C	0.24	-0.0359	0.315	0.001	-0.000198	0.00549	0.000122
9	chr9:44602749	44602749	0	C	T	0.416	0.117	-0.0401	0.000783	-0.000236	0.00503	0.000123
1	chr1:92357317	92357317	0	C	T	0.377	0.104	-0.0755	0.000719	-0.000201	0.00453	0.000123
25	chr25:14668570	14668570	0	A	G	0.305	0.0237	0.257	0.000848	-0.000235	0.00484	0.000124
5	chr5:62221660	62221660	0	G	A	0.271	-0.0465	-0.264	0.00095	-0.00036	0.00571	0.000124
5	chr5:63952430	63952430	0	T	C	0.157	-0.0139	-0.364	0.00131	-0.00045	0.00768	0.000125
5	chr5:67050262	67050262	0	C	T	0.144	-0.00511	0.398	0.00154	-0.000335	0.00829	0.000125
5	chr5:63495261	63495261	0	G	A	0.149	0.0263	-0.373	0.00135	-0.000418	0.00794	0.000126
5	chr5:74295003	74295003	0	A	G	0.428	0.000442	0.246	0.00076	-0.00022	0.00436	0.000126
5	chr5:74295310	74295310	0	C	T	0.428	0.000442	0.246	0.00076	-0.00022	0.00436	0.000126
9	chr9:44262910	44262910	0	T	C	0.431	0.112	-0.15	0.000781	-0.000205	0.00494	0.000126
23	chr23:30384991	30384991	0	G	A	0.136	-0.134	0.264	0.00148	-0.000338	0.0089	0.000126
5	chr5:68114480	68114480	0	G	A	0.323	0.0618	0.241	0.00087	-0.000237	0.00476	0.000127
32	chr32:27738957	27738957	0	T	G	0.048	0.11	-0.62	0.00371	-0.000582	0.02	0.000127
21	chr21:30467538	30467538	0	A	C	0.018	0.419	-0.194	0.0095	-0.00155	0.0548	0.000127
5	chr5:67480881	67480881	0	G	A	0.113	0.0237	0.403	0.00201	-0.000563	0.0113	0.000127
12	chr12:38825396	38825396	0	G	A	0.15	0.121	-0.214	0.00135	-0.000373	0.00839	0.000127
12	chr12:38834266	38834266	0	A	G	0.15	0.121	-0.214	0.00135	-0.000373	0.00839	0.000127
12	chr12:38838069	38838069	0	A	G	0.15	0.121	-0.214	0.00135	-0.000373	0.00839	0.000127
12	chr12:38840236	38840236	0	A	T	0.15	0.121	-0.214	0.00135	-0.000373	0.00839	0.000127
12	chr12:38845179	38845179	0	T	A	0.15	0.121	-0.214	0.00135	-0.000373	0.00839	0.000127
4	chr4:50095055	50095055	0	T	C	0.044	-0.112	-0.582	0.00477	-0.00126	0.0266	0.000128
13	chr13:43966313	43966313	0	C	G	0.234	-0.115	0.0386	0.000966	-0.000246	0.00597	0.000129
5	chr5:66604252	66604252	0	A	G	0.109	0.101	0.322	0.00189	-0.000624	0.0112	0.00013
5	chr5:65141348	65141348	0	T	C	0.162	0.0153	0.364	0.00113	-0.000617	0.00753	0.00013
32	chr32:27758064	27758064	0	G	T	0.033	0.121	-0.664	0.00518	-0.000621	0.0271	0.000131
3	chr3:11601857	11601857	0	T	C	0.49	0.00276	0.26	0.000687	-0.000173	0.00381	0.000131
5	chr5:65810827	65810827	0	T	C	0.14	-0.0274	-0.34	0.00148	-0.000512	0.00866	0.000131
23	chr23:33654965	33654965	0	T	C	0.114	-0.164	0.164	0.00155	-0.000311	0.00922	0.000131
23	chr23:33707798	33707798	0	C	G	0.114	-0.164	0.164	0.00155	-0.000311	0.00922	0.000131
5	chr5:75076649	75076649	0	A	G	0.47	0.0174	-0.247	0.00078	-0.000205	0.00445	0.000134
13	chr13:43960896	43960896	0	G	T	0.243	-0.118	0.0557	0.000949	-0.000232	0.00584	0.000136
5	chr5:59842254	59842254	0	A	G	0.113	0.0925	0.328	0.00175	-0.000471	0.00984	0.000137
9	chr9:42803720	42803720	0	A	G	0.462	-0.09	0.149	0.000692	-0.000138	0.00408	0.000137
5	chr5:58675566	58675566	0	G	A	0.223	-0.0385	0.297	0.00103	-0.000324	0.00616	0.000138
9	chr9:42835998	42835998	0	A	C	0.467	0.108	-0.1	0.00069	-0.000194	0.0044	0.000138
9	chr9:42837148	42837148	0	A	G	0.467	0.108	-0.1	0.00069	-0.000194	0.0044	0.000138
9	chr9:42839408	42839408	0	A	G	0.467	0.108	-0.1	0.00069	-0.000194	0.0044	0.000138
9	chr9:42843113	42843113	0	T	C	0.467	0.108	-0.1	0.00069	-0.000194	0.0044	0.000138
5	chr5:59869930	59869930	0	C	T	0.281	-0.00911	0.285	0.000851	-0.000331	0.0052	0.000139
5	chr5:59880451	59880451	0	A	C	0.281	-0.00911	0.285	0.000851	-0.000331	0.0052	0.000139
5	chr5:59884939	59884939	0	A	T	0.281	-0.00911	0.285	0.000851	-0.000331	0.0052	0.000139
5	chr5:62309524	62309524	0	A	G	0.471	0.0427	-0.255	0.000712	-0.000226	0.00432	0.000139
15	chr15:33334511	33334511	0	C	T	0.264	0.0712	0.223	0.00083	-0.000298	0.00501	0.00014
15	chr15:33366736	33366736	0	C	T	0.264	0.0712	0.223	0.00083	-0.000298	0.00501	0.00014
15	chr15:33370065	33370065	0	T	C	0.264	0.0712	0.223	0.00083	-0.000298	0.00501	0.00014
9	chr9:53449076	53449076	0	C	T	0.286	-0.113	-0.0124	0.000935	-0.000211	0.00548	0.000141
5	chr5:54677948	54677948	0	T	C	0.463	-0.036	0.277	0.000774	-0.000185	0.00436	0.000142
7	chr7:49463528	49463528	0	T	C	0.424	-0.115	0.129	0.000822	-0.000256	0.0053	0.000142
7	chr7:49467957	49467957	0	A	G	0.424	-0.115	0.129	0.000822	-0.000256	0.0053	0.000142
5	chr5:67032593	67032593	0	A	G	0.448	0.0129	-0.265	0.000706	-0.000159	0.00386	0.000143
5	chr5:58840365	58840365	0	T	C	0.229	0.00324	0.355	0.001	-0.000457	0.0062	0.000143
5	chr5:66325120	66325120	0	T	C	0.386	0.00727	0.268	0.000865	-0.000225	0.00483	0.000145
5	chr5:66330204	66330204	0	G	A	0.386	0.00727	0.268	0.000865	-0.000225	0.00483	0.000145
5	chr5:66334335	66334335	0	A	G	0.386	0.00727	0.268	0.000865	-0.000225	0.00483	0.000145
5	chr5:73304448	73304448	0	G	A	0.477	0.0585	-0.218	0.000695	-0.000127	0.00391	0.000145
23	chr23:32516954	32516954	0	T	A	0.094	-0.149	0.24	0.00183	-0.00044	0.0111	0.000145
33	chr33:2076302	2076302	0	C	T	0.317	0.0808	-0.189	0.000768	-0.000185	0.00464	0.000146
5	chr5:75531190	75531190	0	G	C	0.459	-0.0881	0.183	0.000804	-0.00018	0.00477	0.000146
5	chr5:63302397	63302397	0	A	G	0.439	-0.00257	-0.251	0.000741	-0.000225	0.00425	0.000148
1	chr1:94005864	94005864	0	T	C	0.387	-0.111	0.0632	0.000747	-0.000233	0.0048	0.000149
4	chr4:50118773	50118773	0	T	G	0.041	-0.1	-0.627	0.0051	-0.00118	0.0277	0.000149
5	chr5:27782933	27782933	0	C	T	0.12	0.101	0.233	0.00163	-0.000396	0.00917	0.000149
5	chr5:74707074	74707074	0	A	C	0.395	-0.0229	0.266	0.000737	-0.000147	0.004	0.00015
4	chr4:8755233	8755233	0	G	A	0.025	0.31	0.0266	0.00638	-0.0011	0.0359	0.000151
4	chr4:8799018	8799018	0	C	G	0.025	0.31	0.0266	0.00638	-0.0011	0.0359	0.000151
5	chr5:61210847	61210847	0	G	A	0.315	-0.0228	0.295	0.000832	-0.000245	0.00479	0.000153
23	chr23:32912440	32912440	0	A	G	0.128	-0.15	0.112	0.00138	-0.000296	0.0082	0.000153
32	chr32:19090916	19090916	0	A	G	0.127	-0.157	0.108	0.00153	-0.000408	0.00951	0.000153
33	chr33:959258	959258	0	G	A	0.428	0.0905	-0.166	0.000722	-0.000137	0.00423	0.000154
5	chr5:66424376	66424376	0	A	G	0.083	-0.0369	0.408	0.00209	-0.000356	0.0111	0.000154
5	chr5:66431809	66431809	0	A	G	0.083	-0.0369	0.408	0.00209	-0.000356	0.0111	0.000154
5	chr5:74173444	74173444	0	G	C	0.247	0.0286	-0.295	0.000963	-0.000253	0.00552	0.000155
23	chr23:23918733	23918733	0	A	G	0.071	-0.2	0.054	0.00244	-0.000598	0.0149	0.000156
23	chr23:23920987	23920987	0	T	G	0.071	-0.2	0.054	0.00244	-0.000598	0.0149	0.000156
23	chr23:23923013	23923013	0	C	A	0.071	-0.2	0.054	0.00244	-0.000598	0.0149	0.000156
23	chr23:23933289	23933289	0	G	A	0.071	-0.2	0.054	0.00244	-0.000598	0.0149	0.000156
5	chr5:58238713	58238713	0	A	G	0.296	0.0305	-0.32	0.000937	-0.000296	0.00551	0.000157
5	chr5:58244557	58244557	0	G	T	0.296	0.0305	-0.32	0.000937	-0.000296	0.00551	0.000157
5	chr5:53541178	53541178	0	C	T	0.272	-0.0203	0.298	0.000869	-0.000243	0.00496	0.000157
5	chr5:62958638	62958638	0	A	G	0.027	0.237	0.482	0.00601	-0.00182	0.0351	0.000159
5	chr5:63563322	63563322	0	G	A	0.221	0.01	0.305	0.000982	-0.000265	0.00543	0.000159
5	chr5:63565440	63565440	0	A	G	0.221	0.01	0.305	0.000982	-0.000265	0.00543	0.000159
5	chr5:62368293	62368293	0	C	T	0.247	-0.0245	-0.305	0.000999	-0.000317	0.00578	0.000159
5	chr5:70765285	70765285	0	A	G	0.394	0.0222	0.256	0.000741	-0.00022	0.00424	0.000159
6	chr6:11086990	11086990	0	C	T	0.447	-0.0961	-0.125	0.000754	-0.000299	0.0048	0.00016
5	chr5:54379925	54379925	0	G	C	0.426	-0.0217	-0.269	0.000861	-0.00031	0.00506	0.00016
5	chr5:62426279	62426279	0	C	T	0.429	-0.0566	0.23	0.000769	-0.000206	0.00459	0.000162
9	chr9:42758069	42758069	0	G	T	0.443	0.112	-0.048	0.000665	-0.00022	0.00443	0.000163
9	chr9:42760914	42760914	0	G	C	0.443	0.112	-0.048	0.000665	-0.00022	0.00443	0.000163
23	chr23:33828209	33828209	0	A	C	0.076	-0.179	0.248	0.00219	-0.000541	0.0133	0.000163
5	chr5:66123479	66123479	0	T	C	0.061	0.136	0.449	0.00347	-0.00099	0.0196	0.000164
23	chr23:30341935	30341935	0	A	G	0.132	-0.133	0.276	0.0015	-0.000379	0.00919	0.000165
5	chr5:58779571	58779571	0	A	G	0.281	0.0125	-0.271	0.000805	-0.000248	0.00468	0.000165
5	chr5:69008075	69008075	0	A	G	0.138	0.00796	0.382	0.00153	-0.000441	0.0087	0.000167
5	chr5:63828628	63828628	0	G	A	0.093	-0.0662	0.451	0.00218	-0.000666	0.013	0.000167
10	chr10:35498709	35498709	0	G	A	0.183	0.0768	0.207	0.00114	-0.000329	0.00666	0.000169
23	chr23:30248324	30248324	0	G	A	0.267	-0.114	0.153	0.000866	-0.000152	0.00507	0.000169
5	chr5:58692361	58692361	0	T	C	0.278	0.0289	-0.275	0.000807	-0.000235	0.00471	0.000169
5	chr5:61121949	61121949	0	C	T	0.255	0.00687	0.298	0.000918	-0.000221	0.00497	0.000169
5	chr5:66631814	66631814	0	A	C	0.181	-0.0237	0.331	0.00126	-0.000268	0.00689	0.00017
23	chr23:33032465	33032465	0	C	T	0.124	-0.158	0.107	0.00139	-0.000289	0.00827	0.000171
5	chr5:57275967	57275967	0	T	C	0.342	0.0167	-0.313	0.000883	-0.000331	0.00537	0.000173
5	chr5:57279192	57279192	0	C	G	0.342	0.0167	-0.313	0.000883	-0.000331	0.00537	0.000173
5	chr5:57282281	57282281	0	A	T	0.342	0.0167	-0.313	0.000883	-0.000331	0.00537	0.000173
5	chr5:57283267	57283267	0	G	A	0.342	0.0167	-0.313	0.000883	-0.000331	0.00537	0.000173
5	chr5:57284469	57284469	0	C	T	0.342	0.0167	-0.313	0.000883	-0.000331	0.00537	0.000173
5	chr5:57287297	57287297	0	A	G	0.342	0.0167	-0.313	0.000883	-0.000331	0.00537	0.000173
5	chr5:61885566	61885566	0	T	C	0.177	-0.0494	-0.338	0.00127	-0.000506	0.00756	0.000174
5	chr5:57821104	57821104	0	A	T	0.193	0.039	0.323	0.00112	-0.000547	0.00712	0.000175
32	chr32:28787501	28787501	0	T	C	0.044	0.136	0.417	0.00383	-0.000785	0.0204	0.000175
1	chr1:73809066	73809066	0	C	T	0.052	0.0841	0.488	0.0037	-0.000867	0.0202	0.000175
5	chr5:65041312	65041312	0	C	T	0.221	-0.00482	-0.308	0.000987	-0.000317	0.00571	0.000176
5	chr5:70925141	70925141	0	A	G	0.289	0.0182	0.286	0.000879	-0.000214	0.00477	0.000177
23	chr23:30101321	30101321	0	A	C	0.134	-0.125	0.229	0.00146	-0.000369	0.00889	0.000178
3	chr3:51649955	51649955	0	T	C	0.421	-0.0905	-0.0941	0.000722	-0.00024	0.0044	0.000179
5	chr5:60313091	60313091	0	G	A	0.172	-0.0328	-0.339	0.00121	-0.000484	0.0073	0.000179
5	chr5:60325355	60325355	0	A	G	0.172	-0.0328	-0.339	0.00121	-0.000484	0.0073	0.000179
5	chr5:60339686	60339686	0	C	G	0.172	-0.0328	-0.339	0.00121	-0.000484	0.0073	0.000179
5	chr5:60367967	60367967	0	A	T	0.172	-0.0328	-0.339	0.00121	-0.000484	0.0073	0.000179
5	chr5:60391177	60391177	0	C	T	0.172	-0.0328	-0.339	0.00121	-0.000484	0.0073	0.000179
9	chr9:43053330	43053330	0	C	T	0.357	-0.1	0.15	0.000776	-0.000171	0.00468	0.00018
5	chr5:66455399	66455399	0	C	T	0.119	-0.0618	0.373	0.00164	-0.000256	0.00877	0.00018
24	chr24:34775608	34775608	0	T	C	0.492	0.0997	0.112	0.000802	-0.000267	0.00483	0.000183
5	chr5:65082709	65082709	0	A	C	0.275	-0.00149	-0.292	0.000845	-0.000262	0.00487	0.000185
5	chr5:63020391	63020391	0	C	T	0.456	-0.0353	0.273	0.000714	-0.000222	0.00427	0.000185
33	chr33:1215363	1215363	0	A	G	0.098	0.118	-0.374	0.00202	-0.000336	0.0113	0.000186
23	chr23:30229241	30229241	0	A	G	0.271	-0.108	0.131	0.000861	-0.00017	0.0051	0.000187
9	chr9:42206570	42206570	0	C	A	0.281	0.106	-0.0539	0.000803	-0.000272	0.00527	0.000187
5	chr5:63344139	63344139	0	T	C	0.146	0.00714	-0.374	0.00139	-0.000423	0.00803	0.000188
5	chr5:57835216	57835216	0	A	G	0.123	0.0471	0.368	0.00165	-0.000483	0.00912	0.000189
5	chr5:63725727	63725727	0	T	C	0.035	0.218	0.446	0.00516	-0.00144	0.0296	0.00019
33	chr33:2978715	2978715	0	C	T	0.27	0.0746	-0.245	0.000847	-0.000171	0.00491	0.00019
5	chr5:74611605	74611605	0	C	T	0.357	0.0119	0.265	0.000796	-0.000222	0.00445	0.00019
30	chr30:31542244	31542244	0	A	G	0.466	0.00246	-0.254	0.000728	-0.000239	0.00431	0.000191
5	chr5:61599523	61599523	0	A	G	0.048	0.0619	0.47	0.00355	-0.000759	0.0191	0.000192
5	chr5:74870895	74870895	0	A	G	0.243	0.018	-0.313	0.00091	-0.000285	0.00533	0.000194
3	chr3:11612585	11612585	0	G	A	0.425	0.00618	-0.258	0.000705	-0.000179	0.00396	0.000194
5	chr5:62528422	62528422	0	A	G	0.232	-0.0276	-0.299	0.001	-0.000365	0.00597	0.000194
5	chr5:73243032	73243032	0	A	C	0.392	0.0248	-0.259	0.000786	-0.000192	0.00444	0.000194
5	chr5:63309463	63309463	0	A	G	0.11	-0.0061	0.391	0.00168	-0.000494	0.00965	0.000194
5	chr5:64256318	64256318	0	T	G	0.056	-0.0479	0.531	0.00316	-0.000482	0.0165	0.000195
5	chr5:64257778	64257778	0	T	C	0.056	-0.0479	0.531	0.00316	-0.000482	0.0165	0.000195
13	chr13:44545876	44545876	0	C	T	0.267	-0.125	0.0301	0.000868	-0.000234	0.00542	0.000196
5	chr5:66903306	66903306	0	T	C	0.17	0.0159	-0.348	0.00155	-0.000378	0.00866	0.000196
5	chr5:67478996	67478996	0	C	T	0.124	6.79e-05	0.439	0.00183	-0.00049	0.0102	0.000196
5	chr5:64691377	64691377	0	G	C	0.094	0.000862	0.422	0.00198	-0.000284	0.01	0.000197
5	chr5:60336058	60336058	0	G	C	0.188	-0.0387	-0.276	0.00114	-0.000418	0.00679	0.000198
23	chr23:30241121	30241121	0	A	G	0.131	-0.133	0.268	0.00151	-0.000378	0.00922	0.000198
23	chr23:30328494	30328494	0	G	A	0.131	-0.133	0.268	0.00151	-0.000378	0.00922	0.000198
9	chr9:51730608	51730608	0	T	C	0.057	0.135	0.403	0.00332	-0.000659	0.0175	0.0002
5	chr5:62725633	62725633	0	G	A	0.377	-0.0498	0.259	0.000807	-0.000271	0.005	0.000202
7	chr7:49428909	49428909	0	T	C	0.324	0.104	-0.141	0.000808	-0.000183	0.00484	0.000202
7	chr7:49437642	49437642	0	A	G	0.324	0.104	-0.141	0.000808	-0.000183	0.00484	0.000202
7	chr7:49438919	49438919	0	C	G	0.324	0.104	-0.141	0.000808	-0.000183	0.00484	0.000202
7	chr7:49443686	49443686	0	T	C	0.324	0.104	-0.141	0.000808	-0.000183	0.00484	0.000202
32	chr32:27795890	27795890	0	G	A	0.03	0.111	-0.685	0.00558	-0.000691	0.0291	0.000202
24	chr24:34826068	34826068	0	G	A	0.493	-0.11	-0.0775	0.000783	-0.000239	0.00469	0.000202
25	chr25:15111637	15111637	0	C	A	0.159	-0.0631	0.335	0.00132	-0.000354	0.00778	0.000205
5	chr5:66819351	66819351	0	C	G	0.082	0.105	0.406	0.00259	-0.000747	0.0147	0.000205
5	chr5:58887091	58887091	0	G	C	0.317	-0.0346	0.309	0.0009	-0.000257	0.00523	0.000206
10	chr10:15968030	15968030	0	T	C	0.131	0.139	0.18	0.00157	-0.000316	0.00875	0.000207
10	chr10:15969747	15969747	0	C	T	0.131	0.139	0.18	0.00157	-0.000316	0.00875	0.000207
10	chr10:15980535	15980535	0	G	T	0.131	0.139	0.18	0.00157	-0.000316	0.00875	0.000207
10	chr10:15986670	15986670	0	C	T	0.131	0.139	0.18	0.00157	-0.000316	0.00875	0.000207
10	chr10:15992411	15992411	0	C	T	0.131	0.139	0.18	0.00157	-0.000316	0.00875	0.000207
10	chr10:15994882	15994882	0	T	C	0.131	0.139	0.18	0.00157	-0.000316	0.00875	0.000207
10	chr10:16001019	16001019	0	T	C	0.131	0.139	0.18	0.00157	-0.000316	0.00875	0.000207
10	chr10:16007808	16007808	0	T	C	0.131	0.139	0.18	0.00157	-0.000316	0.00875	0.000207
10	chr10:16010884	16010884	0	G	A	0.131	0.139	0.18	0.00157	-0.000316	0.00875	0.000207
10	chr10:16076443	16076443	0	A	G	0.131	0.139	0.18	0.00157	-0.000316	0.00875	0.000207
5	chr5:68753418	68753418	0	C	A	0.099	0.00953	0.42	0.0023	-0.000486	0.0124	0.000209
6	chr6:10901161	10901161	0	C	T	0.237	0.115	0.0978	0.000998	-0.000333	0.00612	0.000209
20	chr20:29565671	29565671	0	C	T	0.413	0.0962	-0.0778	0.000676	-0.00019	0.00421	0.000209
20	chr20:29566375	29566375	0	C	A	0.413	0.0962	-0.0778	0.000676	-0.00019	0.00421	0.000209
30	chr30:27761698	27761698	0	C	T	0.071	-0.153	-0.196	0.00242	-0.000573	0.0137	0.000209
11	chr11:10624299	10624299	0	G	C	0.041	0.226	0.151	0.00393	-0.000906	0.023	0.00021
5	chr5:60812498	60812498	0	A	T	0.278	-0.0158	-0.264	0.000871	-0.000315	0.00525	0.000211
1	chr1:73051500	73051500	0	C	T	0.037	0.174	0.523	0.00518	-0.00124	0.0284	0.000213
5	chr5:74375769	74375769	0	T	C	0.244	0.0302	-0.285	0.000958	-0.000256	0.00552	0.000213
5	chr5:62931527	62931527	0	C	T	0.23	0.0211	0.279	0.00097	-0.000297	0.00552	0.000213
5	chr5:65691266	65691266	0	G	A	0.3	0.0153	-0.278	0.000789	-0.000178	0.00435	0.000214
5	chr5:65876302	65876302	0	G	A	0.135	-0.0254	-0.367	0.0015	-0.000509	0.00871	0.000216
5	chr5:63367742	63367742	0	G	A	0.153	0.0291	-0.351	0.00135	-0.000436	0.00802	0.000217
5	chr5:63370146	63370146	0	T	C	0.153	0.0291	-0.351	0.00135	-0.000436	0.00802	0.000217
5	chr5:63372479	63372479	0	G	A	0.153	0.0291	-0.351	0.00135	-0.000436	0.00802	0.000217
5	chr5:63375238	63375238	0	G	A	0.153	0.0291	-0.351	0.00135	-0.000436	0.00802	0.000217
5	chr5:63378281	63378281	0	T	C	0.153	0.0291	-0.351	0.00135	-0.000436	0.00802	0.000217
5	chr5:63381781	63381781	0	T	C	0.153	0.0291	-0.351	0.00135	-0.000436	0.00802	0.000217
5	chr5:63387241	63387241	0	C	T	0.153	0.0291	-0.351	0.00135	-0.000436	0.00802	0.000217
5	chr5:63390299	63390299	0	G	A	0.153	0.0291	-0.351	0.00135	-0.000436	0.00802	0.000217
5	chr5:63395386	63395386	0	T	C	0.153	0.0291	-0.351	0.00135	-0.000436	0.00802	0.000217
5	chr5:63398694	63398694	0	T	C	0.153	0.0291	-0.351	0.00135	-0.000436	0.00802	0.000217
5	chr5:63403459	63403459	0	T	C	0.153	0.0291	-0.351	0.00135	-0.000436	0.00802	0.000217
5	chr5:63410833	63410833	0	A	G	0.153	0.0291	-0.351	0.00135	-0.000436	0.00802	0.000217
5	chr5:63413761	63413761	0	C	T	0.153	0.0291	-0.351	0.00135	-0.000436	0.00802	0.000217
5	chr5:63415766	63415766	0	G	A	0.153	0.0291	-0.351	0.00135	-0.000436	0.00802	0.000217
5	chr5:63419953	63419953	0	T	C	0.153	0.0291	-0.351	0.00135	-0.000436	0.00802	0.000217
5	chr5:63427302	63427302	0	A	G	0.153	0.0291	-0.351	0.00135	-0.000436	0.00802	0.000217
5	chr5:63670950	63670950	0	T	G	0.053	0.116	0.489	0.00364	-0.000892	0.0198	0.000219
5	chr5:74150394	74150394	0	C	A	0.245	0.0291	-0.301	0.00097	-0.000209	0.00536	0.00022
9	chr9:44626152	44626152	0	C	T	0.492	0.118	-0.0224	0.00077	-0.000214	0.0048	0.000222
5	chr5:58775354	58775354	0	C	T	0.302	0.0132	-0.256	0.000748	-0.000218	0.00431	0.000223
23	chr23:34306524	34306524	0	A	G	0.139	-0.17	0.101	0.00133	-0.000268	0.00796	0.000223
23	chr23:34308607	34308607	0	A	G	0.139	-0.17	0.101	0.00133	-0.000268	0.00796	0.000223
5	chr5:60205816	60205816	0	A	C	0.064	-0.112	0.404	0.00283	-0.000577	0.0162	0.000226
5	chr5:62742697	62742697	0	C	T	0.097	-0.0379	0.46	0.00204	-0.000651	0.012	0.000228
33	chr33:602989	602989	0	A	G	0.466	0.0843	-0.123	0.000669	-0.000123	0.0039	0.000228
1	chr1:91791618	91791618	0	C	G	0.477	-0.102	0.0565	0.00066	-0.000188	0.0041	0.000229
1	chr1:91799674	91799674	0	C	T	0.477	-0.102	0.0565	0.00066	-0.000188	0.0041	0.000229
1	chr1:91809428	91809428	0	T	A	0.477	-0.102	0.0565	0.00066	-0.000188	0.0041	0.000229
1	chr1:91811525	91811525	0	G	A	0.477	-0.102	0.0565	0.00066	-0.000188	0.0041	0.000229
7	chr7:50407523	50407523	0	T	C	0.211	0.116	-0.123	0.000977	-0.000192	0.00578	0.00023
14	chr14:56456551	56456551	0	A	G	0.091	0.162	0.0823	0.00209	-0.000516	0.0122	0.000231
11	chr11:67360146	67360146	0	C	T	0.074	0.113	0.316	0.00254	-0.000642	0.0142	0.000232
5	chr5:59284888	59284888	0	C	T	0.41	0.0839	-0.211	0.000797	-0.000248	0.00509	0.000234
12	chr12:37950167	37950167	0	G	C	0.436	0.0937	-0.191	0.000823	-0.000214	0.00504	0.000235
5	chr5:53158389	53158389	0	G	A	0.226	0.00625	0.305	0.00103	-0.000296	0.0058	0.000239
5	chr5:53160641	53160641	0	C	T	0.226	0.00625	0.305	0.00103	-0.000296	0.0058	0.000239
33	chr33:891140	891140	0	C	T	0.388	0.0885	-0.135	0.00072	-0.000141	0.00422	0.000241
33	chr33:898203	898203	0	C	A	0.388	0.0885	-0.135	0.00072	-0.000141	0.00422	0.000241
33	chr33:900238	900238	0	A	G	0.388	0.0885	-0.135	0.00072	-0.000141	0.00422	0.000241
33	chr33:902509	902509	0	A	T	0.388	0.0885	-0.135	0.00072	-0.000141	0.00422	0.000241
33	chr33:904905	904905	0	C	A	0.388	0.0885	-0.135	0.00072	-0.000141	0.00422	0.000241
33	chr33:910350	910350	0	C	A	0.388	0.0885	-0.135	0.00072	-0.000141	0.00422	0.000241
33	chr33:957178	957178	0	T	A	0.388	0.0885	-0.135	0.00072	-0.000141	0.00422	0.000241
5	chr5:65425205	65425205	0	T	C	0.143	-0.0401	-0.348	0.00143	-0.000459	0.00819	0.000244
5	chr5:66869363	66869363	0	G	A	0.079	0.0848	0.434	0.00258	-0.000804	0.0149	0.000244
24	chr24:34776204	34776204	0	T	C	0.493	-0.105	-0.0831	0.000772	-0.000237	0.00461	0.000244
2	chr2:34290873	34290873	0	C	A	0.259	0.0962	-0.258	0.0011	-0.000301	0.00673	0.000245
11	chr11:39380804	39380804	0	T	C	0.155	0.145	0.0197	0.00132	-0.000336	0.00792	0.000246
5	chr5:70483307	70483307	0	T	C	0.381	-0.0104	0.259	0.000719	-0.00016	0.00392	0.000246
33	chr33:1214365	1214365	0	A	G	0.102	0.103	-0.338	0.00192	-0.000407	0.0111	0.000248
1	chr1:93989808	93989808	0	C	T	0.388	-0.112	0.0697	0.000732	-0.000213	0.00464	0.00025
5	chr5:63235273	63235273	0	T	C	0.207	-0.0122	0.343	0.00117	-0.000397	0.00689	0.000251
5	chr5:63246671	63246671	0	T	C	0.207	-0.0122	0.343	0.00117	-0.000397	0.00689	0.000251
5	chr5:63256997	63256997	0	T	C	0.207	-0.0122	0.343	0.00117	-0.000397	0.00689	0.000251
5	chr5:63266180	63266180	0	G	A	0.207	-0.0122	0.343	0.00117	-0.000397	0.00689	0.000251
5	chr5:63314283	63314283	0	A	G	0.207	-0.0122	0.343	0.00117	-0.000397	0.00689	0.000251
5	chr5:63325407	63325407	0	A	G	0.207	-0.0122	0.343	0.00117	-0.000397	0.00689	0.000251
5	chr5:62299026	62299026	0	A	T	0.17	-0.0408	-0.333	0.00129	-0.00047	0.00761	0.000253
5	chr5:62304562	62304562	0	C	T	0.17	-0.0408	-0.333	0.00129	-0.00047	0.00761	0.000253
5	chr5:62305832	62305832	0	G	A	0.17	-0.0408	-0.333	0.00129	-0.00047	0.00761	0.000253
5	chr5:62307393	62307393	0	C	T	0.17	-0.0408	-0.333	0.00129	-0.00047	0.00761	0.000253
5	chr5:62311710	62311710	0	A	C	0.17	-0.0408	-0.333	0.00129	-0.00047	0.00761	0.000253
5	chr5:61233683	61233683	0	A	G	0.257	-0.0138	0.293	0.000936	-0.000209	0.0051	0.000253
5	chr5:61238212	61238212	0	A	G	0.257	-0.0138	0.293	0.000936	-0.000209	0.0051	0.000253
5	chr5:63338285	63338285	0	G	C	0.08	0.0128	0.465	0.00233	-0.000602	0.0129	0.000253
5	chr5:63431793	63431793	0	T	C	0.151	0.0293	-0.362	0.00133	-0.00037	0.00766	0.000254
5	chr5:63434045	63434045	0	A	G	0.151	0.0293	-0.362	0.00133	-0.00037	0.00766	0.000254
5	chr5:63436464	63436464	0	G	T	0.151	0.0293	-0.362	0.00133	-0.00037	0.00766	0.000254
5	chr5:63438578	63438578	0	G	A	0.151	0.0293	-0.362	0.00133	-0.00037	0.00766	0.000254
5	chr5:63441688	63441688	0	T	A	0.151	0.0293	-0.362	0.00133	-0.00037	0.00766	0.000254
5	chr5:63443906	63443906	0	T	C	0.151	0.0293	-0.362	0.00133	-0.00037	0.00766	0.000254
5	chr5:63446305	63446305	0	G	A	0.151	0.0293	-0.362	0.00133	-0.00037	0.00766	0.000254
5	chr5:63447489	63447489	0	G	A	0.151	0.0293	-0.362	0.00133	-0.00037	0.00766	0.000254
5	chr5:63448681	63448681	0	C	T	0.151	0.0293	-0.362	0.00133	-0.00037	0.00766	0.000254
5	chr5:63458945	63458945	0	A	G	0.151	0.0293	-0.362	0.00133	-0.00037	0.00766	0.000254
5	chr5:63459610	63459610	0	T	C	0.151	0.0293	-0.362	0.00133	-0.00037	0.00766	0.000254
5	chr5:63464290	63464290	0	G	T	0.151	0.0293	-0.362	0.00133	-0.00037	0.00766	0.000254
5	chr5:63471922	63471922	0	C	T	0.151	0.0293	-0.362	0.00133	-0.00037	0.00766	0.000254
5	chr5:63475119	63475119	0	G	A	0.151	0.0293	-0.362	0.00133	-0.00037	0.00766	0.000254
5	chr5:63477895	63477895	0	T	C	0.151	0.0293	-0.362	0.00133	-0.00037	0.00766	0.000254
5	chr5:63480787	63480787	0	T	C	0.151	0.0293	-0.362	0.00133	-0.00037	0.00766	0.000254
5	chr5:51453377	51453377	0	T	C	0.12	-0.00965	0.355	0.00164	-0.00036	0.00901	0.000254
5	chr5:65639239	65639239	0	A	G	0.139	-0.0288	-0.358	0.00145	-0.000469	0.00833	0.000256
5	chr5:65647132	65647132	0	G	A	0.139	-0.0288	-0.358	0.00145	-0.000469	0.00833	0.000256
5	chr5:65649549	65649549	0	T	C	0.139	-0.0288	-0.358	0.00145	-0.000469	0.00833	0.000256
5	chr5:65650542	65650542	0	C	T	0.139	-0.0288	-0.358	0.00145	-0.000469	0.00833	0.000256
5	chr5:74140907	74140907	0	A	G	0.331	0.0189	-0.275	0.000803	-0.00017	0.00439	0.000257
5	chr5:65309383	65309383	0	G	C	0.191	-0.0442	0.324	0.00121	-0.000229	0.00662	0.000257
13	chr13:30047683	30047683	0	A	G	0.357	0.0251	-0.277	0.000819	-0.00021	0.00467	0.000258
23	chr23:46170148	46170148	0	T	A	0.012	0.125	0.937	0.0137	-0.00175	0.0696	0.000259
5	chr5:62327254	62327254	0	T	C	0.034	-0.13	0.621	0.00524	-0.0011	0.0297	0.000261
10	chr10:25606309	25606309	0	T	C	0.104	-0.184	0.14	0.00199	-0.000485	0.0122	0.000261
5	chr5:65109065	65109065	0	C	G	0.289	-0.0365	-0.265	0.000876	-0.000335	0.00527	0.000261
5	chr5:65111241	65111241	0	A	G	0.289	-0.0365	-0.265	0.000876	-0.000335	0.00527	0.000261
12	chr12:40535171	40535171	0	T	C	0.236	0.131	-0.156	0.00114	-0.000313	0.00707	0.000263
12	chr12:40542159	40542159	0	A	C	0.236	0.131	-0.156	0.00114	-0.000313	0.00707	0.000263
5	chr5:62655312	62655312	0	C	G	0.042	-0.0551	0.636	0.00435	-0.000865	0.0234	0.000265
5	chr5:62692233	62692233	0	T	C	0.042	-0.0551	0.636	0.00435	-0.000865	0.0234	0.000265
25	chr25:13043873	13043873	0	T	C	0.053	0.102	0.479	0.00354	-0.00069	0.0189	0.000265
25	chr25:13055444	13055444	0	T	C	0.053	0.102	0.479	0.00354	-0.00069	0.0189	0.000265
25	chr25:13060943	13060943	0	C	T	0.053	0.102	0.479	0.00354	-0.00069	0.0189	0.000265
25	chr25:13071228	13071228	0	C	T	0.053	0.102	0.479	0.00354	-0.00069	0.0189	0.000265
25	chr25:13073452	13073452	0	C	G	0.053	0.102	0.479	0.00354	-0.00069	0.0189	0.000265
19	chr19:52929398	52929398	0	C	T	0.116	0.169	0.184	0.00185	-0.00047	0.0108	0.000266
5	chr5:62427499	62427499	0	T	C	0.037	-0.131	0.618	0.00487	-0.000952	0.0273	0.000266
9	chr9:39843301	39843301	0	A	G	0.289	0.0878	-0.185	0.000833	-0.000282	0.00538	0.000267
5	chr5:66881109	66881109	0	C	G	0.441	0.000122	0.264	0.000734	-0.000193	0.00412	0.000269
33	chr33:964089	964089	0	T	C	0.409	0.0916	-0.144	0.000711	-0.000144	0.00422	0.00027
33	chr33:966757	966757	0	G	A	0.409	0.0916	-0.144	0.000711	-0.000144	0.00422	0.00027
5	chr5:66156502	66156502	0	T	C	0.357	-0.00814	-0.27	0.000806	-0.000234	0.00455	0.000271
3	chr3:90992845	90992845	0	T	C	0.112	-0.164	-0.167	0.00176	-0.000437	0.01	0.000273
5	chr5:64630776	64630776	0	C	T	0.3	-0.012	-0.251	0.000818	-0.000262	0.00475	0.000273
2	chr2:69164214	69164214	0	G	A	0.426	0.00137	-0.255	0.000814	-0.000235	0.00468	0.000274
5	chr5:65751099	65751099	0	A	G	0.184	0.038	0.298	0.00107	-0.000297	0.006	0.000274
5	chr5:62441427	62441427	0	A	T	0.067	-0.131	0.415	0.00284	-0.000561	0.0163	0.000274
2	chr2:13438605	13438605	0	T	C	0.041	0.244	-0.111	0.00371	-0.000723	0.0214	0.000275
5	chr5:59376769	59376769	0	A	G	0.489	0.0672	-0.213	0.000713	-0.000216	0.00444	0.000275
1	chr1:27752548	27752548	0	C	T	0.057	-0.132	-0.413	0.00324	-0.000723	0.0174	0.000278
1	chr1:27752832	27752832	0	C	T	0.057	-0.132	-0.413	0.00324	-0.000723	0.0174	0.000278
1	chr1:27757460	27757460	0	G	T	0.057	-0.132	-0.413	0.00324	-0.000723	0.0174	0.000278
1	chr1:27760824	27760824	0	T	C	0.057	-0.132	-0.413	0.00324	-0.000723	0.0174	0.000278
1	chr1:27761602	27761602	0	G	T	0.057	-0.132	-0.413	0.00324	-0.000723	0.0174	0.000278
1	chr1:27763316	27763316	0	C	T	0.057	-0.132	-0.413	0.00324	-0.000723	0.0174	0.000278
1	chr1:27771585	27771585	0	C	T	0.057	-0.132	-0.413	0.00324	-0.000723	0.0174	0.000278
1	chr1:27781359	27781359	0	A	T	0.057	-0.132	-0.413	0.00324	-0.000723	0.0174	0.000278
1	chr1:27783835	27783835	0	C	T	0.057	-0.132	-0.413	0.00324	-0.000723	0.0174	0.000278
1	chr1:27785875	27785875	0	C	T	0.057	-0.132	-0.413	0.00324	-0.000723	0.0174	0.000278
5	chr5:74613624	74613624	0	G	A	0.475	-0.0472	-0.217	0.000737	-0.00023	0.00426	0.00028
5	chr5:74615889	74615889	0	A	G	0.475	-0.0472	-0.217	0.000737	-0.00023	0.00426	0.00028
5	chr5:65559898	65559898	0	T	C	0.346	0.0149	0.263	0.000774	-0.000216	0.00432	0.000282
18	chr18:18530080	18530080	0	A	C	0.471	-0.0344	-0.204	0.000693	-0.000177	0.00385	0.000282
5	chr5:62484445	62484445	0	A	G	0.492	0.0176	-0.256	0.000757	-0.000229	0.00442	0.000283
23	chr23:31379167	31379167	0	C	G	0.173	-0.136	0.0578	0.00117	-0.000326	0.00714	0.000283
5	chr5:62774337	62774337	0	C	T	0.496	0.0627	-0.223	0.000723	-0.000252	0.00464	0.000285
5	chr5:57272428	57272428	0	T	C	0.343	0.0143	-0.301	0.000877	-0.000326	0.00533	0.000287
15	chr15:33329750	33329750	0	A	C	0.267	0.0731	0.204	0.000815	-0.000295	0.00497	0.000287
15	chr15:33346856	33346856	0	C	T	0.267	0.0731	0.204	0.000815	-0.000295	0.00497	0.000287
15	chr15:33353757	33353757	0	T	C	0.267	0.0731	0.204	0.000815	-0.000295	0.00497	0.000287
15	chr15:33355822	33355822	0	C	A	0.267	0.0731	0.204	0.000815	-0.000295	0.00497	0.000287
26	chr26:30351603	30351603	0	C	T	0.263	-0.0263	-0.249	0.000914	-0.000292	0.00527	0.000288
3	chr3:80117584	80117584	0	A	C	0.463	-0.0672	-0.169	0.000639	-0.000168	0.00362	0.00029
5	chr5:65684348	65684348	0	A	G	0.149	-0.0197	-0.329	0.00139	-0.000455	0.00807	0.00029
5	chr5:57274469	57274469	0	C	G	0.351	0.0266	-0.274	0.000864	-0.000345	0.00546	0.000291
5	chr5:64974773	64974773	0	G	A	0.059	0.176	0.271	0.00304	-0.00108	0.0187	0.000293
5	chr5:74711346	74711346	0	T	C	0.245	0.0162	-0.297	0.000891	-0.000251	0.00511	0.000294
5	chr5:70927905	70927905	0	T	G	0.292	0.0205	0.286	0.00087	-0.00023	0.00479	0.000294
7	chr7:8856704	8856704	0	C	A	0.448	-0.103	0.0139	0.000759	-0.000231	0.00473	0.000296
11	chr11:39518684	39518684	0	A	G	0.136	0.144	0.0383	0.00144	-0.000389	0.00869	0.000298
1	chr1:50543403	50543403	0	G	A	0.475	0.00188	0.241	0.000701	-0.000195	0.00401	0.000298
9	chr9:45681252	45681252	0	T	G	0.018	0.208	0.673	0.00997	-0.00154	0.0517	0.000301
30	chr30:22494996	22494996	0	T	C	0.038	0.145	-0.477	0.00416	-0.000677	0.023	0.000301
23	chr23:30895569	30895569	0	T	C	0.121	-0.147	0.16	0.00152	-0.000207	0.00856	0.000302
1	chr1:69875980	69875980	0	T	C	0.042	0.182	0.425	0.00429	-0.000941	0.0237	0.000302
34	chr34:895938	895938	0	T	C	0.086	-0.144	-0.221	0.00229	-0.000813	0.0142	0.000302
5	chr5:73358591	73358591	0	G	T	0.465	-0.0535	0.203	0.000708	-0.000131	0.00397	0.000304
5	chr5:64646496	64646496	0	A	G	0.343	0.0189	-0.253	0.000767	-0.00019	0.00433	0.000306
24	chr24:34311854	34311854	0	G	A	0.249	-0.0806	-0.168	0.00095	-0.000298	0.00557	0.000307
24	chr24:34314149	34314149	0	G	A	0.249	-0.0806	-0.168	0.00095	-0.000298	0.00557	0.000307
13	chr13:42022961	42022961	0	A	T	0.091	-0.123	0.335	0.00209	-0.000349	0.0118	0.000309
13	chr13:42028685	42028685	0	A	C	0.091	-0.123	0.335	0.00209	-0.000349	0.0118	0.000309
5	chr5:63788479	63788479	0	T	C	0.328	0.0113	0.269	0.000787	-0.000249	0.00454	0.00031
29	chr29:23859991	23859991	0	C	T	0.057	-0.0508	0.452	0.00276	-0.000608	0.0154	0.000314
5	chr5:69050453	69050453	0	C	T	0.181	0.0166	-0.325	0.00134	-0.000295	0.00737	0.000317
3	chr3:11605147	11605147	0	A	G	0.492	0.00259	0.253	0.000683	-0.000173	0.00381	0.000318
5	chr5:61313156	61313156	0	T	C	0.159	-0.0267	-0.372	0.00133	-0.00053	0.008	0.000319
23	chr23:51871689	51871689	0	A	G	0.203	-0.12	-0.0185	0.00104	-0.000227	0.00605	0.000319
13	chr13:42064569	42064569	0	T	C	0.165	-0.123	0.198	0.00126	-0.000245	0.0074	0.00032
13	chr13:42084766	42084766	0	T	C	0.165	-0.123	0.198	0.00126	-0.000245	0.0074	0.00032
13	chr13:31316301	31316301	0	G	A	0.229	-0.0269	0.3	0.00112	-0.00036	0.00672	0.000321
33	chr33:609614	609614	0	A	G	0.456	-0.0994	0.13	0.000725	-0.000106	0.00415	0.000321
5	chr5:68980144	68980144	0	C	T	0.342	0.039	-0.271	0.000938	-0.000169	0.00511	0.000321
5	chr5:71015334	71015334	0	T	C	0.497	-0.0184	-0.238	0.000688	-0.000218	0.00396	0.000323
5	chr5:65270582	65270582	0	A	G	0.064	-0.0331	0.513	0.00307	-0.000457	0.0159	0.000326
18	chr18:8057404	8057404	0	G	A	0.492	0.0271	0.25	0.000769	-0.000264	0.00456	0.000332
18	chr18:8060371	8060371	0	C	T	0.492	0.0271	0.25	0.000769	-0.000264	0.00456	0.000332
5	chr5:68211418	68211418	0	A	G	0.029	0.0811	0.717	0.00644	-0.00127	0.034	0.000332
5	chr5:62305927	62305927	0	TG	T	0.47	0.0439	-0.252	0.000708	-0.000192	0.00416	0.000334
5	chr5:54782313	54782313	0	C	A	0.441	-0.0447	0.248	0.00074	-0.000201	0.00436	0.000334
15	chr15:11832817	11832817	0	G	A	0.334	0.0956	-0.14	0.000787	-0.000219	0.00489	0.000335
15	chr15:11843916	11843916	0	C	T	0.334	0.0956	-0.14	0.000787	-0.000219	0.00489	0.000335
15	chr15:11857747	11857747	0	G	A	0.334	0.0956	-0.14	0.000787	-0.000219	0.00489	0.000335
15	chr15:11881033	11881033	0	G	T	0.334	0.0956	-0.14	0.000787	-0.000219	0.00489	0.000335
15	chr15:11883941	11883941	0	G	A	0.334	0.0956	-0.14	0.000787	-0.000219	0.00489	0.000335
15	chr15:11892553	11892553	0	C	G	0.334	0.0956	-0.14	0.000787	-0.000219	0.00489	0.000335
15	chr15:11908178	11908178	0	G	A	0.334	0.0956	-0.14	0.000787	-0.000219	0.00489	0.000335
15	chr15:11908457	11908457	0	C	T	0.334	0.0956	-0.14	0.000787	-0.000219	0.00489	0.000335
15	chr15:11914130	11914130	0	G	A	0.334	0.0956	-0.14	0.000787	-0.000219	0.00489	0.000335
15	chr15:11916935	11916935	0	C	T	0.334	0.0956	-0.14	0.000787	-0.000219	0.00489	0.000335
15	chr15:11917883	11917883	0	A	G	0.334	0.0956	-0.14	0.000787	-0.000219	0.00489	0.000335
15	chr15:11921666	11921666	0	A	C	0.334	0.0956	-0.14	0.000787	-0.000219	0.00489	0.000335
25	chr25:14680669	14680669	0	G	A	0.302	0.0139	0.274	0.000861	-0.000221	0.00484	0.000338
24	chr24:45513472	45513472	0	T	C	0.218	0.115	0.0288	0.00105	-0.000251	0.00621	0.00034
24	chr24:45526386	45526386	0	C	T	0.218	0.115	0.0288	0.00105	-0.000251	0.00621	0.00034
5	chr5:66019569	66019569	0	G	A	0.343	0.041	0.252	0.000933	-0.000259	0.00524	0.00034
13	chr13:43829644	43829644	0	T	C	0.198	-0.126	-0.0707	0.0011	-0.000214	0.00632	0.000342
13	chr13:43832479	43832479	0	A	G	0.198	-0.126	-0.0707	0.0011	-0.000214	0.00632	0.000342
33	chr33:2074225	2074225	0	G	C	0.317	0.086	-0.184	0.000766	-0.00018	0.00464	0.000342
9	chr9:45358829	45358829	0	A	G	0.401	0.104	-0.0784	0.000704	-0.000208	0.00453	0.000344
33	chr33:2055985	2055985	0	G	C	0.26	0.0942	-0.219	0.000955	-0.000213	0.00571	0.000346
30	chr30:32035274	32035274	0	T	C	0.15	0.113	0.216	0.00159	-0.000436	0.00935	0.00035
5	chr5:67078460	67078460	0	A	G	0.223	-0.0103	-0.343	0.00119	-0.000383	0.00681	0.00035
5	chr5:73656141	73656141	0	A	C	0.238	-0.00369	0.296	0.00104	-0.000163	0.00539	0.000351
15	chr15:33303978	33303978	0	A	G	0.271	0.0676	0.196	0.000808	-0.000279	0.00488	0.000353
15	chr15:33316795	33316795	0	G	T	0.271	0.0676	0.196	0.000808	-0.000279	0.00488	0.000353
15	chr15:33318937	33318937	0	A	G	0.271	0.0676	0.196	0.000808	-0.000279	0.00488	0.000353
5	chr5:68075689	68075689	0	G	T	0.418	-0.0136	-0.256	0.000823	-0.000275	0.00477	0.000353
5	chr5:60546484	60546484	0	A	G	0.274	-0.016	-0.287	0.000882	-0.000321	0.00529	0.000356
5	chr5:64345274	64345274	0	C	T	0.346	0.0279	0.23	0.00077	-0.000256	0.00449	0.000356
5	chr5:61796951	61796951	0	G	C	0.298	-0.0325	-0.27	0.000881	-0.000299	0.00519	0.000356
1	chr1:94545884	94545884	0	C	T	0.41	-0.107	0.0662	0.00074	-0.000204	0.0046	0.000358
20	chr20:34116196	34116196	0	T	C	0.022	-0.13	0.783	0.00802	-0.000751	0.0408	0.000358
9	chr9:44424193	44424193	0	G	T	0.467	0.0975	-0.152	0.000759	-0.000143	0.00444	0.000359
9	chr9:44424427	44424427	0	T	A	0.467	0.0975	-0.152	0.000759	-0.000143	0.00444	0.000359
7	chr7:48389971	48389971	0	A	G	0.45	-0.104	0.131	0.000761	-0.0002	0.00471	0.00036
10	chr10:25574393	25574393	0	T	G	0.11	-0.168	0.165	0.00192	-0.00046	0.0116	0.000361
5	chr5:69065893	69065893	0	T	C	0.165	0.0251	0.293	0.00125	-0.000289	0.00687	0.000363
31	chr31:37765068	37765068	0	G	A	0.018	0.389	-0.00674	0.00954	-0.00165	0.0543	0.000366
4	chr4:84735980	84735980	0	G	A	0.016	-0.229	0.824	0.0108	-0.00106	0.0565	0.000367
2	chr2:13719456	13719456	0	T	C	0.037	0.253	-0.122	0.00403	-0.000901	0.0239	0.000367
1	chr1:91742086	91742086	0	A	C	0.417	0.0936	-0.117	0.000694	-0.000187	0.00426	0.000368
33	chr33:621021	621021	0	A	C	0.418	0.0915	-0.14	0.000713	-0.000125	0.00414	0.000371
23	chr23:30067520	30067520	0	A	C	0.135	-0.119	0.222	0.00145	-0.000374	0.00884	0.000372
23	chr23:30196858	30196858	0	G	A	0.135	-0.119	0.222	0.00145	-0.000374	0.00884	0.000372
23	chr23:30231319	30231319	0	C	A	0.135	-0.119	0.222	0.00145	-0.000374	0.00884	0.000372
15	chr15:33320964	33320964	0	T	C	0.268	0.0656	0.214	0.000827	-0.000298	0.00501	0.000374
5	chr5:70244006	70244006	0	T	G	0.285	0.0608	-0.274	0.000911	-0.000203	0.00527	0.000375
7	chr7:8878629	8878629	0	A	C	0.44	-0.102	0.0157	0.000763	-0.000226	0.00473	0.000376
15	chr15:33309757	33309757	0	A	G	0.259	0.0739	0.192	0.000835	-0.000295	0.00507	0.000377
15	chr15:33312088	33312088	0	C	G	0.259	0.0739	0.192	0.000835	-0.000295	0.00507	0.000377
15	chr15:33314359	33314359	0	C	T	0.259	0.0739	0.192	0.000835	-0.000295	0.00507	0.000377
15	chr15:33364735	33364735	0	C	T	0.259	0.0739	0.192	0.000835	-0.000295	0.00507	0.000377
5	chr5:67081266	67081266	0	A	G	0.29	0.0186	0.273	0.000881	-0.00024	0.00493	0.000378
5	chr5:62674828	62674828	0	T	C	0.044	-0.0554	0.595	0.00422	-0.000854	0.023	0.000379
15	chr15:12090776	12090776	0	A	G	0.362	0.0939	-0.164	0.000753	-0.000203	0.00468	0.000382
15	chr15:12097265	12097265	0	T	C	0.362	0.0939	-0.164	0.000753	-0.000203	0.00468	0.000382
5	chr5:64555534	64555534	0	T	C	0.326	-0.0226	-0.267	0.000816	-0.000276	0.00477	0.000385
5	chr5:58627846	58627846	0	A	G	0.267	0.0336	-0.349	0.00105	-0.000436	0.00662	0.000386
5	chr5:58771577	58771577	0	C	T	0.312	0.0381	0.246	0.000781	-0.00032	0.0047	0.000387
11	chr11:73091244	73091244	0	A	G	0.098	-0.0982	0.355	0.00207	-0.000391	0.0116	0.000387
5	chr5:64984825	64984825	0	T	A	0.056	0.186	0.247	0.00313	-0.00112	0.0194	0.000387
10	chr10:25377216	25377216	0	T	G	0.084	-0.176	0.226	0.00228	-0.000401	0.0133	0.000391
5	chr5:73957371	73957371	0	T	C	0.471	-0.0383	0.241	0.000748	-0.00015	0.00415	0.000392
5	chr5:58725143	58725143	0	C	G	0.241	0.0247	0.275	0.000943	-0.000239	0.00513	0.000394
3	chr3:11643844	11643844	0	C	T	0.368	-0.0117	0.253	0.000769	-0.000233	0.0045	0.000397
5	chr5:65966435	65966435	0	T	A	0.33	-0.00101	0.292	0.000934	-0.000237	0.00518	0.0004
5	chr5:63600493	63600493	0	G	A	0.065	0.106	0.415	0.00293	-0.000642	0.0157	0.0004
5	chr5:63600895	63600895	0	T	C	0.065	0.106	0.415	0.00293	-0.000642	0.0157	0.0004
5	chr5:61590618	61590618	0	C	A	0.072	0.0347	0.419	0.00247	-0.00052	0.0131	0.000404
14	chr14:47835299	47835299	0	G	A	0.018	0.338	-0.539	0.0102	-0.00231	0.0606	0.000409
5	chr5:73330604	73330604	0	T	C	0.282	0.0334	-0.271	0.00092	-0.000241	0.00531	0.00041
5	chr5:67018474	67018474	0	A	G	0.454	0.0239	-0.261	0.000739	-0.000185	0.00417	0.000411
5	chr5:74343739	74343739	0	G	T	0.351	-0.0414	0.267	0.000861	-0.000182	0.00482	0.000415
5	chr5:65175569	65175569	0	A	G	0.159	0.0109	0.327	0.00127	-0.000529	0.00792	0.000415
23	chr23:46171742	46171742	0	G	T	0.064	-0.195	0.199	0.00274	-0.000408	0.0155	0.000416
33	chr33:604963	604963	0	A	G	0.38	0.0939	-0.154	0.000762	-9.84e-05	0.00427	0.000417
5	chr5:62728505	62728505	0	T	G	0.095	-0.0319	0.435	0.00205	-0.000494	0.0114	0.000421
9	chr9:43413972	43413972	0	G	C	0.47	0.099	-0.0748	0.000743	-0.000228	0.00476	0.000422
9	chr9:43419410	43419410	0	A	G	0.47	0.099	-0.0748	0.000743	-0.000228	0.00476	0.000422
28	chr28:4292703	4292703	0	A	G	0.421	-0.0996	0.146	0.000781	-0.000178	0.00471	0.000423
28	chr28:4295245	4295245	0	G	C	0.421	-0.0996	0.146	0.000781	-0.000178	0.00471	0.000423
5	chr5:74177781	74177781	0	G	A	0.245	0.0282	-0.294	0.000971	-0.000215	0.00539	0.000424
5	chr5:60307375	60307375	0	T	C	0.17	-0.0325	-0.311	0.00119	-0.000436	0.00707	0.00043
2	chr2:13442343	13442343	0	T	C	0.05	0.221	-0.139	0.00303	-0.000707	0.0182	0.000431
5	chr5:59714328	59714328	0	C	T	0.219	-0.0278	0.301	0.00105	-0.000194	0.00565	0.000432
15	chr15:17318590	17318590	0	T	G	0.39	-0.108	0.0541	0.000756	-0.000244	0.00489	0.000434
13	chr13:27433910	27433910	0	G	A	0.176	-0.0439	0.355	0.00139	-0.000365	0.00802	0.000434
13	chr13:27477824	27477824	0	G	A	0.176	-0.0439	0.355	0.00139	-0.000365	0.00802	0.000434
13	chr13:27480303	27480303	0	C	T	0.176	-0.0439	0.355	0.00139	-0.000365	0.00802	0.000434
13	chr13:27507408	27507408	0	A	G	0.176	-0.0439	0.355	0.00139	-0.000365	0.00802	0.000434
13	chr13:27515193	27515193	0	T	C	0.176	-0.0439	0.355	0.00139	-0.000365	0.00802	0.000434
13	chr13:27517353	27517353	0	G	A	0.176	-0.0439	0.355	0.00139	-0.000365	0.00802	0.000434
1	chr1:91356616	91356616	0	A	T	0.332	0.0971	-0.0964	0.000734	-0.000185	0.00444	0.000436
23	chr23:23956373	23956373	0	C	T	0.069	-0.202	0.0759	0.00244	-0.000568	0.0149	0.000438
23	chr23:23960238	23960238	0	T	C	0.069	-0.202	0.0759	0.00244	-0.000568	0.0149	0.000438
23	chr23:23963265	23963265	0	G	T	0.069	-0.202	0.0759	0.00244	-0.000568	0.0149	0.000438
23	chr23:23964140	23964140	0	T	A	0.069	-0.202	0.0759	0.00244	-0.000568	0.0149	0.000438
1	chr1:94055547	94055547	0	T	C	0.497	-0.1	0.0866	0.000712	-0.000153	0.00426	0.000441
1	chr1:94055961	94055961	0	G	A	0.497	-0.1	0.0866	0.000712	-0.000153	0.00426	0.000441
39	chr39:96741438	96741438	0	A	C	0.012	0.382	-0.0154	0.00925	-0.00132	0.0517	0.000443
5	chr5:63320881	63320881	0	A	G	0.439	-0.0149	-0.241	0.000703	-0.000194	0.00392	0.000444
5	chr5:63202018	63202018	0	A	G	0.112	-0.00478	0.381	0.00167	-0.000484	0.00958	0.000445
5	chr5:75099675	75099675	0	A	G	0.154	0.046	0.327	0.00136	-0.000372	0.00747	0.000449
20	chr20:30132853	30132853	0	G	A	0.346	-0.0505	0.224	0.000775	-0.000159	0.00439	0.000454
5	chr5:64638846	64638846	0	C	A	0.396	0.012	-0.232	0.000685	-0.000183	0.00391	0.000457
5	chr5:64639984	64639984	0	C	A	0.396	0.012	-0.232	0.000685	-0.000183	0.00391	0.000457
32	chr32:27833312	27833312	0	T	C	0.038	0.0631	-0.611	0.0046	-0.00081	0.0248	0.000457
1	chr1:38754357	38754357	0	T	C	0.016	0.343	0.0899	0.00896	-0.00195	0.0523	0.000459
1	chr1:38789819	38789819	0	G	A	0.016	0.343	0.0899	0.00896	-0.00195	0.0523	0.000459
7	chr7:75429994	75429994	0	C	T	0.326	-0.0674	-0.173	0.000805	-0.000185	0.00445	0.000461
9	chr9:38083648	38083648	0	A	G	0.311	-0.106	0.112	0.000839	-0.000208	0.00512	0.000461
9	chr9:53865770	53865770	0	T	G	0.496	0.0888	0.0815	0.000636	-0.000137	0.00365	0.000461
5	chr5:55498949	55498949	0	G	A	0.09	0.127	0.282	0.00215	-0.000722	0.0128	0.000466
23	chr23:31931455	31931455	0	A	G	0.093	-0.14	0.276	0.00201	-0.000504	0.0121	0.000467
5	chr5:68949937	68949937	0	T	C	0.277	0.00144	-0.296	0.001	-0.000277	0.00563	0.000471
1	chr1:28751291	28751291	0	G	A	0.027	-0.258	-0.403	0.00658	-0.00135	0.036	0.000472
33	chr33:2030771	2030771	0	A	G	0.358	0.0858	-0.176	0.000728	-0.000152	0.00433	0.000472
33	chr33:2040397	2040397	0	G	A	0.358	0.0858	-0.176	0.000728	-0.000152	0.00433	0.000472
23	chr23:30043765	30043765	0	T	G	0.272	-0.106	0.123	0.000863	-0.00017	0.0051	0.000472
23	chr23:30058901	30058901	0	T	C	0.272	-0.106	0.123	0.000863	-0.00017	0.0051	0.000472
23	chr23:30075055	30075055	0	A	G	0.272	-0.106	0.123	0.000863	-0.00017	0.0051	0.000472
23	chr23:30114193	30114193	0	T	A	0.272	-0.106	0.123	0.000863	-0.00017	0.0051	0.000472
23	chr23:30171447	30171447	0	A	G	0.272	-0.106	0.123	0.000863	-0.00017	0.0051	0.000472
5	chr5:53159398	53159398	0	T	C	0.219	-0.0132	0.301	0.00103	-0.00029	0.0059	0.000473
3	chr3:11188806	11188806	0	C	A	0.195	-0.0118	0.313	0.00111	-0.000248	0.00615	0.000474
32	chr32:26962158	26962158	0	G	A	0.037	0.141	-0.527	0.00416	-0.000673	0.0229	0.000474
32	chr32:26966452	26966452	0	C	T	0.037	0.141	-0.527	0.00416	-0.000673	0.0229	0.000474
32	chr32:26979569	26979569	0	A	G	0.037	0.141	-0.527	0.00416	-0.000673	0.0229	0.000474
32	chr32:26982219	26982219	0	G	A	0.037	0.141	-0.527	0.00416	-0.000673	0.0229	0.000474
32	chr32:26984416	26984416	0	G	A	0.037	0.141	-0.527	0.00416	-0.000673	0.0229	0.000474
32	chr32:26986672	26986672	0	G	A	0.037	0.141	-0.527	0.00416	-0.000673	0.0229	0.000474
32	chr32:26987635	26987635	0	T	C	0.037	0.141	-0.527	0.00416	-0.000673	0.0229	0.000474
32	chr32:26997751	26997751	0	G	A	0.037	0.141	-0.527	0.00416	-0.000673	0.0229	0.000474
32	chr32:27005359	27005359	0	T	C	0.037	0.141	-0.527	0.00416	-0.000673	0.0229	0.000474
32	chr32:27018712	27018712	0	C	T	0.037	0.141	-0.527	0.00416	-0.000673	0.0229	0.000474
32	chr32:27036511	27036511	0	C	T	0.037	0.141	-0.527	0.00416	-0.000673	0.0229	0.000474
32	chr32:27057147	27057147	0	T	C	0.037	0.141	-0.527	0.00416	-0.000673	0.0229	0.000474
32	chr32:27059996	27059996	0	T	C	0.037	0.141	-0.527	0.00416	-0.000673	0.0229	0.000474
5	chr5:53158734	53158734	0	G	A	0.228	0.0103	0.296	0.00103	-0.000292	0.00577	0.000474
9	chr9:42735310	42735310	0	T	C	0.485	0.0957	-0.13	0.000735	-0.000177	0.00447	0.000474
26	chr26:35766943	35766943	0	G	C	0.379	-0.0718	0.197	0.000751	-0.000159	0.00436	0.000476
7	chr7:33182718	33182718	0	T	G	0.018	-0.257	0.749	0.01	-0.00142	0.0548	0.000481
7	chr7:33184943	33184943	0	A	C	0.018	-0.257	0.749	0.01	-0.00142	0.0548	0.000481
7	chr7:33209974	33209974	0	C	G	0.018	-0.257	0.749	0.01	-0.00142	0.0548	0.000481
10	chr10:15699044	15699044	0	G	A	0.223	0.107	0.0971	0.000862	-0.000142	0.00475	0.000483
5	chr5:58676010	58676010	0	C	T	0.222	-0.0351	0.293	0.00103	-0.000328	0.00616	0.000488
2	chr2:71129159	71129159	0	A	G	0.189	-0.0295	-0.314	0.00126	-0.000335	0.00696	0.000488
5	chr5:66140917	66140917	0	T	C	0.068	0.117	0.426	0.00318	-0.000899	0.0179	0.000491
24	chr24:45492959	45492959	0	C	T	0.221	0.12	0.022	0.00105	-0.000255	0.00628	0.000492
1	chr1:92333487	92333487	0	G	A	0.381	-0.104	0.0866	0.000748	-0.000213	0.0047	0.000492
1	chr1:92335194	92335194	0	C	A	0.381	-0.104	0.0866	0.000748	-0.000213	0.0047	0.000492
1	chr1:92337884	92337884	0	A	G	0.381	-0.104	0.0866	0.000748	-0.000213	0.0047	0.000492
1	chr1:92339182	92339182	0	A	G	0.381	-0.104	0.0866	0.000748	-0.000213	0.0047	0.000492
1	chr1:92341944	92341944	0	G	A	0.381	-0.104	0.0866	0.000748	-0.000213	0.0047	0.000492
5	chr5:65623261	65623261	0	C	T	0.331	-0.00269	-0.269	0.000773	-0.000207	0.00436	0.000495
5	chr5:65629903	65629903	0	C	T	0.331	-0.00269	-0.269	0.000773	-0.000207	0.00436	0.000495
18	chr18:51249360	51249360	0	T	C	0.41	-0.107	0.0351	0.000711	-0.000182	0.00428	0.000495
12	chr12:39018323	39018323	0	A	G	0.15	0.122	-0.226	0.00134	-0.000363	0.00833	0.000498
27	chr27:2430390	2430390	0	A	G	0.338	-0.101	0.0412	0.000701	-9.39e-05	0.0039	0.0005
20	chr20:30149595	30149595	0	G	A	0.347	-0.0508	0.228	0.000769	-0.00015	0.00431	0.0005
5	chr5:63474110	63474110	0	A	G	0.05	0.0753	0.482	0.00351	-0.00116	0.0206	0.000501
5	chr5:57245762	57245762	0	C	A	0.351	0.0259	-0.274	0.000867	-0.000336	0.00543	0.000502
5	chr5:61573509	61573509	0	C	T	0.05	0.0516	0.51	0.0034	-0.000686	0.0179	0.000503
34	chr34:170521	170521	0	T	C	0.082	-0.154	-0.213	0.00245	-0.00084	0.0151	0.000503
5	chr5:65101152	65101152	0	A	G	0.436	0.00593	0.241	0.000762	-0.000229	0.0044	0.000503
10	chr10:15712173	15712173	0	C	A	0.174	0.118	0.0762	0.000962	-0.000151	0.00533	0.000504
5	chr5:60570849	60570849	0	C	T	0.125	0.0255	0.353	0.00155	-0.000393	0.00854	0.000504
24	chr24:45533216	45533216	0	C	T	0.219	0.117	0.0194	0.00104	-0.000244	0.00619	0.000505
24	chr24:45538341	45538341	0	T	G	0.219	0.117	0.0194	0.00104	-0.000244	0.00619	0.000505
5	chr5:64981375	64981375	0	G	A	0.057	0.186	0.28	0.00306	-0.00112	0.019	0.000506
27	chr27:2406548	2406548	0	T	C	0.462	-0.0916	0.0016	0.000601	-7.75e-05	0.00332	0.000507
13	chr13:44065991	44065991	0	T	C	0.27	-0.117	0.0262	0.000865	-0.000198	0.00523	0.00051
13	chr13:44069130	44069130	0	C	G	0.27	-0.117	0.0262	0.000865	-0.000198	0.00523	0.00051
9	chr9:52109111	52109111	0	T	C	0.011	0.45	0.339	0.0157	-0.00307	0.0881	0.000511
5	chr5:66084684	66084684	0	C	T	0.108	0.00878	-0.375	0.00172	-0.00032	0.00914	0.000511
18	chr18:51301019	51301019	0	A	G	0.264	-0.108	-0.0408	0.000816	-0.000198	0.00475	0.000512
18	chr18:51310415	51310415	0	A	G	0.264	-0.108	-0.0408	0.000816	-0.000198	0.00475	0.000512
13	chr13:42032968	42032968	0	A	G	0.093	-0.123	0.319	0.00205	-0.000262	0.0112	0.000513
5	chr5:57979871	57979871	0	A	G	0.326	0.0479	0.218	0.000777	-0.000255	0.00447	0.000518
34	chr34:2128823	2128823	0	A	G	0.234	-0.0683	-0.224	0.0011	-0.000504	0.00717	0.000519
34	chr34:2135184	2135184	0	T	G	0.234	-0.0683	-0.224	0.0011	-0.000504	0.00717	0.000519
34	chr34:2141418	2141418	0	C	T	0.234	-0.0683	-0.224	0.0011	-0.000504	0.00717	0.000519
34	chr34:2146624	2146624	0	A	G	0.234	-0.0683	-0.224	0.0011	-0.000504	0.00717	0.000519
5	chr5:67100010	67100010	0	C	T	0.098	0.0581	0.394	0.00222	-0.00058	0.0124	0.000521
5	chr5:63604571	63604571	0	T	G	0.08	-0.00137	0.447	0.00232	-0.000606	0.013	0.000522
20	chr20:30136653	30136653	0	A	T	0.349	-0.0526	0.236	0.000773	-0.000134	0.00427	0.000526
20	chr20:30137710	30137710	0	C	T	0.349	-0.0526	0.236	0.000773	-0.000134	0.00427	0.000526
5	chr5:62050621	62050621	0	A	C	0.151	-0.0386	-0.329	0.0014	-0.00049	0.00821	0.000526
13	chr13:30358988	30358988	0	A	G	0.067	0.106	-0.432	0.00258	-0.000588	0.0149	0.000532
5	chr5:75913310	75913310	0	A	G	0.341	0.0351	-0.248	0.000791	-0.000222	0.00465	0.000532
9	chr9:47372883	47372883	0	A	G	0.183	0.0576	0.247	0.00109	-0.000313	0.00623	0.000535
22	chr22:39169832	39169832	0	T	G	0.241	-0.0373	0.279	0.000919	-0.000195	0.00512	0.000536
4	chr4:49533748	49533748	0	G	A	0.075	-0.101	-0.372	0.00269	-0.000652	0.0149	0.000537
4	chr4:49563764	49563764	0	A	G	0.075	-0.101	-0.372	0.00269	-0.000652	0.0149	0.000537
2	chr2:10643480	10643480	0	A	G	0.319	0.0959	0.0825	0.000799	-0.000249	0.00482	0.000537
9	chr9:44257153	44257153	0	A	G	0.421	0.117	-0.131	0.000801	-0.00018	0.00484	0.00054
5	chr5:54830157	54830157	0	T	G	0.391	-0.00641	0.242	0.00073	-0.00022	0.00421	0.000541
5	chr5:61853939	61853939	0	C	G	0.281	-0.0307	-0.26	0.000924	-0.000312	0.00549	0.000541
4	chr4:6554222	6554222	0	G	A	0.029	0.286	-0.235	0.00573	-0.000881	0.0322	0.000547
33	chr33:2919603	2919603	0	G	A	0.274	0.0622	-0.253	0.000881	-0.000189	0.00506	0.000547
20	chr20:30101829	30101829	0	T	C	0.139	-0.0349	0.338	0.00144	-0.000234	0.00767	0.000552
5	chr5:66346491	66346491	0	G	A	0.395	-0.000471	0.272	0.000923	-0.000249	0.00519	0.000552
5	chr5:68919175	68919175	0	T	C	0.278	0.00232	-0.31	0.00101	-0.000332	0.00586	0.000556
5	chr5:68931215	68931215	0	C	A	0.278	0.00232	-0.31	0.00101	-0.000332	0.00586	0.000556
5	chr5:74242061	74242061	0	T	C	0.437	-0.00635	0.24	0.000734	-0.000181	0.00409	0.000558
5	chr5:55840311	55840311	0	T	C	0.297	0.0137	-0.291	0.000982	-0.000355	0.00599	0.00056
5	chr5:58753801	58753801	0	A	G	0.281	0.027	-0.264	0.000806	-0.000206	0.00456	0.000561
26	chr26:35032833	35032833	0	T	C	0.059	0.0524	-0.504	0.00309	-0.00059	0.0168	0.000562
15	chr15:12195782	12195782	0	G	A	0.26	0.0898	-0.191	0.000853	-0.00016	0.00493	0.000562
5	chr5:60689429	60689429	0	G	A	0.177	-0.0304	-0.313	0.0012	-0.000476	0.00728	0.000562
5	chr5:61922932	61922932	0	T	G	0.172	-0.0531	-0.3	0.00129	-0.000477	0.00764	0.000565
5	chr5:61959815	61959815	0	A	G	0.172	-0.0531	-0.3	0.00129	-0.000477	0.00764	0.000565
5	chr5:61964466	61964466	0	C	T	0.172	-0.0531	-0.3	0.00129	-0.000477	0.00764	0.000565
5	chr5:61985711	61985711	0	A	C	0.172	-0.0531	-0.3	0.00129	-0.000477	0.00764	0.000565
5	chr5:62001061	62001061	0	A	T	0.172	-0.0531	-0.3	0.00129	-0.000477	0.00764	0.000565
5	chr5:62009632	62009632	0	C	T	0.172	-0.0531	-0.3	0.00129	-0.000477	0.00764	0.000565
5	chr5:62014127	62014127	0	A	G	0.172	-0.0531	-0.3	0.00129	-0.000477	0.00764	0.000565
5	chr5:64136080	64136080	0	C	T	0.342	-0.0308	-0.273	0.000821	-0.000296	0.00483	0.000568
5	chr5:67045247	67045247	0	T	C	0.131	0.0102	0.36	0.00173	-0.00047	0.00979	0.000571
1	chr1:92038991	92038991	0	G	A	0.454	-0.103	0.0617	0.000654	-0.000193	0.0041	0.000574
39	chr39:55011618	55011618	0	A	G	0.041	-0.149	0.464	0.00442	-0.000259	0.0225	0.000575
4	chr4:33239640	33239640	0	C	T	0.316	-0.00433	0.265	0.000862	-0.000246	0.00497	0.000575
29	chr29:28253305	28253305	0	A	G	0.36	0.0276	-0.247	0.000739	-0.000202	0.00429	0.000577
15	chr15:17335196	17335196	0	C	A	0.376	-0.104	0.0223	0.000776	-0.000257	0.00501	0.000581
15	chr15:33177656	33177656	0	T	C	0.252	0.0872	0.135	0.000869	-0.000249	0.00513	0.000582
20	chr20:29357092	29357092	0	G	A	0.206	-0.0979	0.224	0.00109	-0.000206	0.00631	0.000582
20	chr20:30096327	30096327	0	G	A	0.139	-0.0403	0.339	0.00144	-0.000226	0.00765	0.000591
5	chr5:74265049	74265049	0	A	G	0.5	0.0206	0.227	0.000719	-0.00021	0.00411	0.000592
18	chr18:18690734	18690734	0	A	C	0.307	0.00174	-0.252	0.000828	-0.000147	0.00439	0.000602
33	chr33:1997344	1997344	0	A	G	0.312	0.091	-0.16	0.000777	-0.000154	0.00459	0.000603
33	chr33:2006898	2006898	0	T	G	0.312	0.091	-0.16	0.000777	-0.000154	0.00459	0.000603
33	chr33:2008739	2008739	0	T	A	0.312	0.091	-0.16	0.000777	-0.000154	0.00459	0.000603
32	chr32:27727416	27727416	0	T	C	0.257	0.0388	-0.281	0.000966	-0.00021	0.00543	0.000603
20	chr20:29492356	29492356	0	C	T	0.362	-0.0634	0.198	0.000748	-0.000162	0.00433	0.000614
5	chr5:60347616	60347616	0	T	G	0.132	0.0236	0.334	0.00157	-0.000365	0.0085	0.000616
1	chr1:94008523	94008523	0	T	G	0.388	-0.109	0.0552	0.000746	-0.000228	0.00475	0.000617
23	chr23:30380460	30380460	0	T	C	0.191	-0.119	0.163	0.00117	-0.000336	0.00729	0.000619
5	chr5:74971118	74971118	0	A	C	0.296	0.0614	-0.246	0.000834	-0.000204	0.0049	0.000626
5	chr5:65282890	65282890	0	T	C	0.052	0.0402	0.517	0.00349	-0.00083	0.0191	0.000627
1	chr1:6595702	6595702	0	T	A	0.208	0.00763	0.298	0.00106	-0.000287	0.006	0.000628
5	chr5:73383462	73383462	0	A	C	0.282	-0.0696	0.228	0.000867	-0.000137	0.00479	0.00063
5	chr5:62386027	62386027	0	A	G	0.473	0.0325	-0.258	0.000774	-0.000221	0.00454	0.000631
33	chr33:497552	497552	0	G	A	0.455	0.0875	-0.131	0.000673	-0.000119	0.00392	0.000632
33	chr33:499606	499606	0	T	G	0.455	0.0875	-0.131	0.000673	-0.000119	0.00392	0.000632
33	chr33:504165	504165	0	A	G	0.455	0.0875	-0.131	0.000673	-0.000119	0.00392	0.000632
33	chr33:506324	506324	0	T	C	0.455	0.0875	-0.131	0.000673	-0.000119	0.00392	0.000632
7	chr7:50321733	50321733	0	A	G	0.222	0.109	-0.114	0.000866	-0.000173	0.00514	0.000635
5	chr5:57520833	57520833	0	A	G	0.429	0.0251	0.225	0.000661	-0.000251	0.00393	0.000636
18	chr18:14783150	14783150	0	A	G	0.042	0.109	0.513	0.00437	-0.000696	0.0226	0.000645
5	chr5:73478594	73478594	0	G	A	0.431	0.0408	-0.233	0.000701	-0.000134	0.00388	0.000646
19	chr19:53118693	53118693	0	A	G	0.3	0.0992	0.0753	0.000723	-0.000197	0.00436	0.000649
5	chr5:63226455	63226455	0	A	G	0.054	-0.0394	0.534	0.00348	-0.000662	0.0187	0.000651
5	chr5:57471412	57471412	0	C	G	0.369	0.0348	-0.271	0.000843	-0.000272	0.00508	0.000651
5	chr5:74965573	74965573	0	A	G	0.279	0.0479	-0.263	0.000864	-0.000213	0.00501	0.000659
5	chr5:74968262	74968262	0	A	T	0.279	0.0479	-0.263	0.000864	-0.000213	0.00501	0.000659
33	chr33:2891246	2891246	0	C	A	0.277	0.0636	-0.247	0.000888	-0.000195	0.00513	0.00066
33	chr33:2893710	2893710	0	C	T	0.277	0.0636	-0.247	0.000888	-0.000195	0.00513	0.00066
33	chr33:2896117	2896117	0	G	T	0.277	0.0636	-0.247	0.000888	-0.000195	0.00513	0.00066
13	chr13:44050790	44050790	0	T	G	0.168	-0.122	0.173	0.00131	-0.00027	0.00773	0.000662
5	chr5:74943315	74943315	0	T	C	0.283	0.057	-0.256	0.000881	-0.000213	0.00512	0.000664
5	chr5:74947647	74947647	0	T	C	0.283	0.057	-0.256	0.000881	-0.000213	0.00512	0.000664
5	chr5:74953178	74953178	0	T	C	0.283	0.057	-0.256	0.000881	-0.000213	0.00512	0.000664
15	chr15:17338471	17338471	0	G	T	0.387	-0.109	0.0595	0.000747	-0.000248	0.00488	0.000666
5	chr5:63815300	63815300	0	A	G	0.331	0.00949	0.259	0.000755	-0.000265	0.0045	0.000667
5	chr5:58930004	58930004	0	T	C	0.471	-0.078	0.171	0.000705	-0.000184	0.00429	0.000668
5	chr5:55843650	55843650	0	A	G	0.302	0.00761	-0.289	0.000936	-0.000312	0.00557	0.000669
26	chr26:33236042	33236042	0	A	T	0.176	0.0396	-0.302	0.00117	-0.000234	0.00646	0.000669
11	chr11:55373402	55373402	0	A	G	0.274	0.0708	0.147	0.000654	-0.000161	0.00369	0.000679
5	chr5:74711546	74711546	0	A	G	0.293	0.00326	0.249	0.000833	-0.000206	0.00465	0.00068
5	chr5:67641112	67641112	0	T	C	0.127	0.0485	0.344	0.00173	-0.000458	0.00968	0.00068
2	chr2:9275288	9275288	0	G	C	0.312	0.0582	0.184	0.00077	-0.00023	0.0044	0.000684
2	chr2:9276579	9276579	0	T	G	0.312	0.0582	0.184	0.00077	-0.00023	0.0044	0.000684
5	chr5:14383393	14383393	0	T	C	0.146	0.0276	-0.328	0.00137	-0.000213	0.00728	0.000685
5	chr5:62085149	62085149	0	T	C	0.172	-0.0574	-0.273	0.00129	-0.000487	0.0077	0.000687
5	chr5:62129287	62129287	0	A	G	0.172	-0.0574	-0.273	0.00129	-0.000487	0.0077	0.000687
5	chr5:62255376	62255376	0	C	A	0.172	-0.0574	-0.273	0.00129	-0.000487	0.0077	0.000687
7	chr7:33180649	33180649	0	T	C	0.019	-0.217	0.675	0.00819	-0.00143	0.0459	0.000688
32	chr32:27061484	27061484	0	T	G	0.05	0.114	-0.46	0.00323	-0.000568	0.0179	0.000691
5	chr5:63175048	63175048	0	C	T	0.026	0.152	0.624	0.00702	-0.00176	0.0389	0.000695
1	chr1:56560337	56560337	0	G	A	0.245	-0.104	-0.0958	0.000906	-0.000301	0.00556	0.000698
1	chr1:56563330	56563330	0	A	G	0.245	-0.104	-0.0958	0.000906	-0.000301	0.00556	0.000698
5	chr5:59726524	59726524	0	T	C	0.044	-0.0168	0.598	0.00452	-0.000852	0.0241	0.000707
5	chr5:59729207	59729207	0	G	C	0.044	-0.0168	0.598	0.00452	-0.000852	0.0241	0.000707
5	chr5:61553265	61553265	0	G	A	0.199	-0.0593	-0.244	0.00113	-0.000419	0.00679	0.000709
5	chr5:61569229	61569229	0	T	C	0.199	-0.0593	-0.244	0.00113	-0.000419	0.00679	0.000709
19	chr19:52793974	52793974	0	A	G	0.429	-0.0845	-0.0992	0.000682	-0.000178	0.00397	0.000711
5	chr5:57778644	57778644	0	A	G	0.371	0.0137	0.261	0.000824	-0.0003	0.00493	0.000713
5	chr5:74949375	74949375	0	A	T	0.29	0.0525	-0.264	0.00087	-0.000247	0.0052	0.000714
12	chr12:37953750	37953750	0	T	A	0.432	0.0916	-0.177	0.000825	-0.0002	0.00497	0.000718
5	chr5:71299574	71299574	0	G	A	0.044	-0.0713	0.547	0.004	-0.00102	0.0231	0.000721
5	chr5:65114232	65114232	0	T	C	0.176	-0.000914	-0.32	0.00125	-0.000324	0.00699	0.000723
9	chr9:27439052	27439052	0	A	G	0.441	0.0493	-0.219	0.000705	-0.000124	0.0039	0.000723
5	chr5:59374075	59374075	0	C	A	0.49	0.0652	-0.216	0.000712	-0.000199	0.00435	0.000723
5	chr5:56968715	56968715	0	T	C	0.215	0.0511	0.23	0.000916	-0.000357	0.00544	0.000726
7	chr7:50328471	50328471	0	A	G	0.181	0.119	-0.141	0.00108	-0.000236	0.00647	0.000728
7	chr7:50330645	50330645	0	A	G	0.181	0.119	-0.141	0.00108	-0.000236	0.00647	0.000728
10	chr10:15986121	15986121	0	C	T	0.129	0.147	0.193	0.00157	-0.00033	0.00882	0.000729
14	chr14:47826219	47826219	0	A	C	0.046	0.241	-0.21	0.00422	-0.000946	0.0253	0.000736
14	chr14:47837831	47837831	0	G	A	0.046	0.241	-0.21	0.00422	-0.000946	0.0253	0.000736
13	chr13:61453066	61453066	0	T	C	0.281	-0.0358	0.26	0.000895	-0.000165	0.00489	0.000738
5	chr5:75872611	75872611	0	T	C	0.307	0.042	-0.275	0.00088	-0.000221	0.00503	0.000741
35	chr35:23399411	23399411	0	T	A	0.023	0.242	0.467	0.0066	-0.00145	0.036	0.000744
23	chr23:25976404	25976404	0	G	A	0.099	0.17	0.00127	0.0019	-0.00042	0.0112	0.00075
5	chr5:57481824	57481824	0	T	C	0.432	-0.0066	-0.247	0.000711	-0.000279	0.00432	0.00075
5	chr5:57484875	57484875	0	C	A	0.432	-0.0066	-0.247	0.000711	-0.000279	0.00432	0.00075
5	chr5:57487984	57487984	0	C	T	0.432	-0.0066	-0.247	0.000711	-0.000279	0.00432	0.00075
5	chr5:74904204	74904204	0	C	T	0.282	0.0591	-0.252	0.000879	-0.000211	0.00512	0.000751
5	chr5:74907435	74907435	0	C	T	0.282	0.0591	-0.252	0.000879	-0.000211	0.00512	0.000751
12	chr12:38879784	38879784	0	T	C	0.149	0.122	-0.218	0.00134	-0.000347	0.00826	0.000752
12	chr12:38889505	38889505	0	C	A	0.149	0.122	-0.218	0.00134	-0.000347	0.00826	0.000752
12	chr12:38899114	38899114	0	G	A	0.149	0.122	-0.218	0.00134	-0.000347	0.00826	0.000752
12	chr12:38904083	38904083	0	T	C	0.149	0.122	-0.218	0.00134	-0.000347	0.00826	0.000752
12	chr12:38907773	38907773	0	T	C	0.149	0.122	-0.218	0.00134	-0.000347	0.00826	0.000752
12	chr12:38959450	38959450	0	C	T	0.149	0.122	-0.218	0.00134	-0.000347	0.00826	0.000752
5	chr5:61870039	61870039	0	C	T	0.281	-0.0367	-0.248	0.000893	-0.000296	0.00523	0.000752
7	chr7:49080056	49080056	0	C	T	0.373	-0.103	0.0206	0.000792	-0.000249	0.00498	0.000756
7	chr7:49082275	49082275	0	T	C	0.373	-0.103	0.0206	0.000792	-0.000249	0.00498	0.000756
23	chr23:31930467	31930467	0	T	G	0.094	-0.14	0.261	0.00195	-0.000451	0.0116	0.000759
5	chr5:65490765	65490765	0	C	T	0.151	-0.051	-0.293	0.00137	-0.000465	0.00802	0.000759
13	chr13:44026534	44026534	0	A	G	0.173	-0.123	0.173	0.00127	-0.000249	0.00744	0.000761
17	chr17:29124514	29124514	0	A	T	0.206	0.106	-0.174	0.00105	-0.00022	0.00624	0.000772
17	chr17:29132919	29132919	0	A	G	0.206	0.106	-0.174	0.00105	-0.00022	0.00624	0.000772
2	chr2:13517433	13517433	0	A	G	0.034	0.241	-0.0968	0.00432	-0.00106	0.0258	0.000773
5	chr5:67277551	67277551	0	A	G	0.155	-0.0345	0.341	0.00139	-0.000359	0.00791	0.000776
5	chr5:66070022	66070022	0	A	G	0.075	0.00954	-0.437	0.00245	-0.000481	0.0132	0.000787
13	chr13:60474200	60474200	0	T	C	0.381	-0.0636	-0.17	0.000697	-0.000144	0.00376	0.000788
18	chr18:8460443	8460443	0	T	C	0.435	-0.00833	-0.256	0.00077	-0.000304	0.00479	0.000792
3	chr3:91033139	91033139	0	C	T	0.074	-0.0507	-0.414	0.00255	-0.000436	0.0132	0.000792
39	chr39:17117003	17117003	0	C	G	0.11	0.111	-0.172	0.00114	-0.000283	0.00698	0.000799
1	chr1:24929891	24929891	0	C	T	0.022	-0.293	-0.361	0.00793	-0.00154	0.0436	0.000801
10	chr10:16085960	16085960	0	G	A	0.045	0.218	0.147	0.00374	-0.000685	0.0211	0.000804
9	chr9:42907944	42907944	0	C	T	0.198	-0.117	0.137	0.00107	-0.000191	0.00622	0.000811
5	chr5:84934569	84934569	0	G	A	0.356	-0.0443	0.246	0.000828	-0.000172	0.00465	0.000813
5	chr5:59748001	59748001	0	C	T	0.06	-0.0143	0.486	0.00303	-0.000517	0.0159	0.000814
1	chr1:92041215	92041215	0	T	G	0.465	-0.103	0.0522	0.000667	-0.000195	0.00416	0.000816
1	chr1:92047242	92047242	0	C	T	0.465	-0.103	0.0522	0.000667	-0.000195	0.00416	0.000816
1	chr1:92052056	92052056	0	C	A	0.465	-0.103	0.0522	0.000667	-0.000195	0.00416	0.000816
5	chr5:68182038	68182038	0	A	C	0.272	0.0538	0.238	0.000998	-0.000264	0.00553	0.000817
5	chr5:68182778	68182778	0	T	C	0.272	0.0538	0.238	0.000998	-0.000264	0.00553	0.000817
12	chr12:932351	932351	0	T	C	0.375	-0.0886	-0.0955	0.000745	-0.000187	0.00429	0.000819
5	chr5:66503226	66503226	0	A	G	0.056	-0.0634	0.463	0.0029	-0.000469	0.0155	0.000819
26	chr26:11010846	11010846	0	A	G	0.488	-0.0797	-0.166	0.000856	-0.000263	0.00506	0.00082
26	chr26:11013110	11013110	0	C	A	0.488	-0.0797	-0.166	0.000856	-0.000263	0.00506	0.00082
19	chr19:23883716	23883716	0	T	C	0.113	-0.138	-0.141	0.00164	-0.000378	0.00934	0.000823
19	chr19:23885771	23885771	0	T	A	0.113	-0.138	-0.141	0.00164	-0.000378	0.00934	0.000823
31	chr31:16243503	16243503	0	T	A	0.089	0.0809	0.321	0.00203	-0.000443	0.0111	0.000824
5	chr5:59669316	59669316	0	T	C	0.04	-0.0272	0.62	0.00493	-0.000892	0.0262	0.000824
15	chr15:33121892	33121892	0	C	T	0.255	0.0826	0.165	0.000892	-0.0003	0.00543	0.000825
15	chr15:33122741	33122741	0	C	T	0.255	0.0826	0.165	0.000892	-0.0003	0.00543	0.000825
34	chr34:25230124	25230124	0	A	G	0.285	0.11	0.0193	0.000829	-0.000261	0.00515	0.000825
5	chr5:73974963	73974963	0	A	T	0.023	0.284	-0.361	0.00728	-0.000536	0.0382	0.000826
20	chr20:30156391	30156391	0	A	G	0.349	-0.0509	0.224	0.000773	-0.000166	0.00441	0.000826
26	chr26:30580600	30580600	0	T	C	0.467	0.000476	-0.229	0.000693	-0.000172	0.00385	0.000828
13	chr13:42229054	42229054	0	T	C	0.078	-0.116	0.359	0.00239	-0.000346	0.0131	0.00083
5	chr5:51289360	51289360	0	T	C	0.281	0.0214	0.264	0.000944	-0.000286	0.00542	0.000833
5	chr5:51289449	51289449	0	T	C	0.281	0.0214	0.264	0.000944	-0.000286	0.00542	0.000833
5	chr5:57765834	57765834	0	A	G	0.38	0.0105	0.261	0.000841	-0.000318	0.00507	0.000837
13	chr13:25056721	25056721	0	G	C	0.027	-0.172	0.625	0.00656	-0.000875	0.0353	0.000838
14	chr14:17280412	17280412	0	A	G	0.172	-0.118	0.136	0.00111	-0.000298	0.00682	0.000844
14	chr14:17285892	17285892	0	A	T	0.172	-0.118	0.136	0.00111	-0.000298	0.00682	0.000844
34	chr34:21770622	21770622	0	T	C	0.03	-0.132	0.636	0.00614	-0.000776	0.0324	0.000845
19	chr19:53112320	53112320	0	C	T	0.431	0.101	0.07	0.000622	-0.000195	0.00384	0.000845
9	chr9:44440537	44440537	0	G	C	0.458	0.0967	-0.124	0.000768	-0.000171	0.0046	0.000846
5	chr5:57692408	57692408	0	G	T	0.413	0.0116	0.234	0.00073	-0.000269	0.00437	0.00085
32	chr32:27842387	27842387	0	A	G	0.044	0.05	-0.553	0.00411	-0.000628	0.0218	0.000851
3	chr3:80326472	80326472	0	T	C	0.467	-0.0773	-0.125	0.000658	-0.000168	0.00375	0.000851
6	chr6:8836988	8836988	0	A	T	0.015	-0.16	0.78	0.00981	-0.0013	0.052	0.000853
5	chr5:81014008	81014008	0	G	C	0.361	0.0292	0.235	0.000771	-0.000183	0.00417	0.000854
5	chr5:74579855	74579855	0	T	C	0.298	0.0381	0.245	0.000907	-0.000248	0.00517	0.000858
38	chr38:12294677	12294677	0	T	C	0.078	-0.127	-0.291	0.00247	-0.000479	0.0132	0.000861
5	chr5:61624563	61624563	0	T	C	0.049	0.0429	0.492	0.0035	-0.000742	0.0187	0.000864
20	chr20:30077177	30077177	0	C	T	0.447	-0.0681	0.199	0.000733	-0.000152	0.00422	0.000866
20	chr20:30086565	30086565	0	A	C	0.447	-0.0681	0.199	0.000733	-0.000152	0.00422	0.000866
5	chr5:70993165	70993165	0	A	C	0.499	-0.0114	-0.223	0.00067	-0.000196	0.00382	0.000866
7	chr7:49535531	49535531	0	C	T	0.094	0.149	-0.187	0.00181	-0.000316	0.0104	0.000875
7	chr7:49539926	49539926	0	G	A	0.094	0.149	-0.187	0.00181	-0.000316	0.0104	0.000875
7	chr7:49542141	49542141	0	T	C	0.094	0.149	-0.187	0.00181	-0.000316	0.0104	0.000875
23	chr23:23174548	23174548	0	A	G	0.128	0.138	0.0678	0.00139	-0.000373	0.00831	0.000883
5	chr5:76274042	76274042	0	C	T	0.36	0.0392	-0.241	0.000771	-0.000177	0.00439	0.000885
34	chr34:2498564	2498564	0	A	G	0.233	-0.0676	-0.217	0.00108	-0.000484	0.00698	0.000891
9	chr9:54794457	54794457	0	A	G	0.353	0.0876	0.0991	0.000721	-0.000175	0.00417	0.000891
10	chr10:38002389	38002389	0	A	C	0.499	0.089	-0.118	0.000677	-0.000164	0.00408	0.000901
2	chr2:8962857	8962857	0	C	T	0.443	-0.103	-0.0407	0.000731	-0.000185	0.0043	0.000902
12	chr12:38807644	38807644	0	T	G	0.142	0.121	-0.199	0.00139	-0.000362	0.00852	0.000903
15	chr15:17895346	17895346	0	G	A	0.347	-0.101	0.109	0.000807	-0.000255	0.00519	0.000903
33	chr33:22831091	22831091	0	C	G	0.014	-0.357	0.639	0.0128	-0.00189	0.0715	0.000905
5	chr5:67097726	67097726	0	T	C	0.142	-0.044	0.347	0.0015	-0.000369	0.00855	0.00091
9	chr9:53521465	53521465	0	A	C	0.497	-0.0826	-0.112	0.000722	-0.000169	0.00413	0.000913
5	chr5:57671820	57671820	0	C	T	0.428	0.0105	0.234	0.000723	-0.000259	0.00431	0.000913
5	chr5:75305802	75305802	0	A	C	0.255	0.0242	-0.284	0.000988	-0.000262	0.00567	0.000914
5	chr5:60656201	60656201	0	T	C	0.29	-0.0241	-0.258	0.000879	-0.000323	0.00532	0.000916
5	chr5:60664845	60664845	0	T	C	0.29	-0.0241	-0.258	0.000879	-0.000323	0.00532	0.000916
32	chr32:26940285	26940285	0	G	C	0.038	0.128	-0.512	0.00417	-0.000854	0.0236	0.000922
32	chr32:26942503	26942503	0	T	C	0.038	0.128	-0.512	0.00417	-0.000854	0.0236	0.000922
32	chr32:26956856	26956856	0	C	T	0.038	0.128	-0.512	0.00417	-0.000854	0.0236	0.000922
5	chr5:59526784	59526784	0	A	G	0.436	0.084	-0.178	0.000783	-0.000194	0.00477	0.000924
5	chr5:59531269	59531269	0	G	A	0.436	0.084	-0.178	0.000783	-0.000194	0.00477	0.000924
12	chr12:37933681	37933681	0	A	G	0.431	0.0891	-0.173	0.000823	-0.000201	0.00495	0.000926
12	chr12:37942961	37942961	0	A	C	0.431	0.0891	-0.173	0.000823	-0.000201	0.00495	0.000926
5	chr5:73859324	73859324	0	T	C	0.354	0.0562	-0.229	0.000776	-0.000178	0.00449	0.000929
1	chr1:73115499	73115499	0	A	G	0.035	0.173	0.479	0.00537	-0.0012	0.0293	0.000929
1	chr1:73119522	73119522	0	C	G	0.035	0.173	0.479	0.00537	-0.0012	0.0293	0.000929
5	chr5:73366450	73366450	0	T	A	0.324	-0.0372	0.229	0.000753	-0.000111	0.004	0.000931
7	chr7:39252690	39252690	0	G	A	0.163	0.103	0.0986	0.000946	-0.000243	0.00556	0.000935
1	chr1:56555667	56555667	0	G	A	0.259	-0.104	-0.0872	0.000865	-0.000349	0.0056	0.000938
5	chr5:62975390	62975390	0	T	C	0.396	-0.0271	0.245	0.000729	-0.00023	0.00437	0.000956
24	chr24:35283626	35283626	0	A	G	0.129	-0.117	-0.214	0.00149	-0.000384	0.00846	0.000956
3	chr3:83493509	83493509	0	G	A	0.04	0.142	0.456	0.00442	-0.00121	0.025	0.000963
3	chr3:83495717	83495717	0	A	G	0.04	0.142	0.456	0.00442	-0.00121	0.025	0.000963
7	chr7:50405144	50405144	0	C	T	0.41	-0.105	0.0211	0.000806	-0.000215	0.0049	0.000964
15	chr15:33148941	33148941	0	A	G	0.251	0.0886	0.133	0.000865	-0.000244	0.0051	0.000967
15	chr15:33170086	33170086	0	A	G	0.251	0.0886	0.133	0.000865	-0.000244	0.0051	0.000967
15	chr15:33202794	33202794	0	A	G	0.251	0.0886	0.133	0.000865	-0.000244	0.0051	0.000967
19	chr19:53109503	53109503	0	A	C	0.296	0.0979	0.0632	0.000812	-0.000245	0.00495	0.000967
5	chr5:57019106	57019106	0	T	C	0.189	-0.0628	-0.247	0.00121	-0.000428	0.00718	0.000968
5	chr5:57028284	57028284	0	A	G	0.189	-0.0628	-0.247	0.00121	-0.000428	0.00718	0.000968
5	chr5:57041637	57041637	0	A	G	0.189	-0.0628	-0.247	0.00121	-0.000428	0.00718	0.000968
5	chr5:57048851	57048851	0	G	A	0.189	-0.0628	-0.247	0.00121	-0.000428	0.00718	0.000968
5	chr5:55764697	55764697	0	A	T	0.226	-0.0205	0.29	0.00106	-0.000248	0.0059	0.00097
33	chr33:393424	393424	0	T	C	0.38	0.08	-0.146	0.000688	-0.000117	0.00395	0.00097
6	chr6:38481403	38481403	0	T	C	0.076	0.176	0.0897	0.00248	-0.00054	0.0142	0.000986
6	chr6:38528016	38528016	0	T	C	0.076	0.176	0.0897	0.00248	-0.00054	0.0142	0.000986
5	chr5:61284499	61284499	0	C	T	0.045	0.00627	0.563	0.00404	-0.00112	0.0231	0.000988
5	chr5:56683045	56683045	0	G	T	0.309	-0.00953	0.269	0.000846	-0.00025	0.00486	0.000992
28	chr28:27477205	27477205	0	C	T	0.025	0.261	-0.468	0.00755	-0.00136	0.0429	0.001
28	chr28:27479310	27479310	0	A	G	0.025	0.261	-0.468	0.00755	-0.00136	0.0429	0.001
28	chr28:27484256	27484256	0	T	C	0.025	0.261	-0.468	0.00755	-0.00136	0.0429	0.001
28	chr28:27492856	27492856	0	C	T	0.025	0.261	-0.468	0.00755	-0.00136	0.0429	0.001
28	chr28:27494963	27494963	0	G	A	0.025	0.261	-0.468	0.00755	-0.00136	0.0429	0.001
28	chr28:27556853	27556853	0	A	G	0.025	0.261	-0.468	0.00755	-0.00136	0.0429	0.001
3	chr3:71346239	71346239	0	T	G	0.065	-0.174	-0.179	0.00299	-0.00092	0.0179	0.001
33	chr33:2013697	2013697	0	C	T	0.32	0.0874	-0.157	0.000808	-0.000173	0.00482	0.001
33	chr33:2016405	2016405	0	A	G	0.32	0.0874	-0.157	0.000808	-0.000173	0.00482	0.001
33	chr33:2016689	2016689	0	T	C	0.32	0.0874	-0.157	0.000808	-0.000173	0.00482	0.001
13	chr13:60474403	60474403	0	T	C	0.384	-0.0588	-0.164	0.000698	-0.000151	0.00381	0.001
4	chr4:77706264	77706264	0	A	G	0.067	0.135	0.276	0.00261	-0.000506	0.0141	0.001
5	chr5:51617146	51617146	0	G	C	0.108	-0.0115	0.375	0.00188	-0.000425	0.0104	0.001
7	chr7:49431609	49431609	0	T	C	0.09	0.158	-0.0811	0.00192	-0.000366	0.0111	0.001
5	chr5:71096883	71096883	0	A	G	0.199	0.044	0.244	0.00103	-0.000284	0.00582	0.001
26	chr26:35035071	35035071	0	G	A	0.057	0.0559	-0.48	0.00317	-0.000727	0.0178	0.001
35	chr35:21815974	21815974	0	C	A	0.012	0.363	-0.588	0.0138	-0.0017	0.0763	0.00101
7	chr7:34628499	34628499	0	A	G	0.027	-0.202	0.604	0.00723	-0.00156	0.0417	0.00101
24	chr24:33911815	33911815	0	G	C	0.14	-0.108	-0.178	0.00144	-0.000338	0.00817	0.00101
5	chr5:75595974	75595974	0	T	C	0.151	0.0507	-0.328	0.00141	-0.00047	0.00863	0.00101
4	chr4:6141851	6141851	0	G	A	0.041	0.241	-0.102	0.00425	-0.000817	0.0244	0.00101
4	chr4:6144480	6144480	0	C	G	0.041	0.241	-0.102	0.00425	-0.000817	0.0244	0.00101
4	chr4:6146495	6146495	0	C	T	0.041	0.241	-0.102	0.00425	-0.000817	0.0244	0.00101
13	chr13:44032386	44032386	0	A	G	0.17	-0.119	0.173	0.00131	-0.000279	0.00773	0.00101
3	chr3:90990516	90990516	0	G	C	0.392	-0.0946	-0.0063	0.000683	-0.000133	0.00389	0.00101
1	chr1:110948058	110948058	0	T	A	0.117	0.125	0.151	0.00163	-0.000483	0.00962	0.00101
1	chr1:110951964	110951964	0	G	A	0.117	0.125	0.151	0.00163	-0.000483	0.00962	0.00101
19	chr19:52713458	52713458	0	T	C	0.159	0.11	0.157	0.00138	-0.000398	0.00825	0.00102
1	chr1:50424184	50424184	0	T	C	0.067	0.0792	0.404	0.00273	-0.000705	0.0152	0.00102
1	chr1:50445608	50445608	0	C	T	0.067	0.0792	0.404	0.00273	-0.000705	0.0152	0.00102
15	chr15:8700082	8700082	0	T	G	0.485	-0.0793	0.162	0.0007	-0.000228	0.00447	0.00102
5	chr5:60179300	60179300	0	T	C	0.432	0.00518	-0.247	0.000756	-0.000291	0.00463	0.00102
12	chr12:38672825	38672825	0	T	G	0.253	0.114	-0.0739	0.00101	-0.000321	0.00635	0.00103
12	chr12:38681496	38681496	0	C	T	0.253	0.114	-0.0739	0.00101	-0.000321	0.00635	0.00103
12	chr12:38692123	38692123	0	A	T	0.253	0.114	-0.0739	0.00101	-0.000321	0.00635	0.00103
6	chr6:11567825	11567825	0	A	T	0.369	-0.0761	-0.158	0.000847	-0.000317	0.00525	0.00103
6	chr6:11574431	11574431	0	C	T	0.369	-0.0761	-0.158	0.000847	-0.000317	0.00525	0.00103
6	chr6:11576117	11576117	0	G	A	0.369	-0.0761	-0.158	0.000847	-0.000317	0.00525	0.00103
6	chr6:11577881	11577881	0	C	T	0.369	-0.0761	-0.158	0.000847	-0.000317	0.00525	0.00103
4	chr4:56643843	56643843	0	C	T	0.211	0.111	0.0468	0.00102	-0.000307	0.00618	0.00103
25	chr25:14035436	14035436	0	A	C	0.327	0.102	0.06	0.000878	-0.00023	0.00529	0.00103
35	chr35:7608371	7608371	0	G	A	0.199	-0.0335	-0.258	0.00106	-0.000244	0.00587	0.00103
3	chr3:70653563	70653563	0	A	G	0.059	-0.183	-0.186	0.00329	-0.000992	0.0196	0.00103
3	chr3:70953487	70953487	0	A	G	0.059	-0.183	-0.186	0.00329	-0.000992	0.0196	0.00103
5	chr5:51856397	51856397	0	A	G	0.217	-0.00904	0.281	0.00104	-0.000294	0.00596	0.00103
5	chr5:63305232	63305232	0	A	G	0.436	-0.00757	-0.238	0.000727	-0.000206	0.00411	0.00103
5	chr5:63316422	63316422	0	C	T	0.436	-0.00757	-0.238	0.000727	-0.000206	0.00411	0.00103
22	chr22:39824223	39824223	0	T	C	0.139	-0.0931	0.255	0.0014	-0.000274	0.00803	0.00103
22	chr22:39831645	39831645	0	T	C	0.139	-0.0931	0.255	0.0014	-0.000274	0.00803	0.00103
22	chr22:39833088	39833088	0	C	A	0.139	-0.0931	0.255	0.0014	-0.000274	0.00803	0.00103
3	chr3:11648714	11648714	0	G	T	0.391	-0.0217	0.241	0.000754	-0.000219	0.00442	0.00104
26	chr26:30574168	30574168	0	T	C	0.297	-0.0267	-0.235	0.000846	-0.000272	0.00488	0.00104
5	chr5:73265657	73265657	0	C	T	0.334	0.0181	-0.246	0.000806	-0.000208	0.0046	0.00104
14	chr14:47520544	47520544	0	C	T	0.091	0.157	-0.1	0.00192	-0.000423	0.0115	0.00104
5	chr5:61621669	61621669	0	C	T	0.053	0.06	0.439	0.00313	-0.000707	0.0171	0.00104
5	chr5:64273866	64273866	0	T	C	0.052	-0.0603	0.487	0.00366	-0.000432	0.0188	0.00104
18	chr18:18139812	18139812	0	A	G	0.112	-0.0266	0.355	0.00161	-0.000298	0.00868	0.00104
25	chr25:11860910	11860910	0	C	T	0.079	-0.11	-0.315	0.00253	-0.000738	0.0144	0.00104
5	chr5:74205557	74205557	0	C	T	0.245	0.0271	-0.28	0.000983	-0.000264	0.00567	0.00104
5	chr5:9847918	9847918	0	C	T	0.038	-0.0975	0.588	0.00493	-0.00122	0.0285	0.00104
23	chr23:31382078	31382078	0	G	A	0.151	-0.125	0.149	0.00136	-0.00035	0.0082	0.00105
33	chr33:2887170	2887170	0	A	G	0.275	0.0622	-0.24	0.000884	-0.000196	0.00512	0.00105
33	chr33:2889186	2889186	0	C	T	0.275	0.0622	-0.24	0.000884	-0.000196	0.00512	0.00105
39	chr39:5762725	5762725	0	G	T	0.042	0.0892	-0.512	0.00434	-0.000457	0.0224	0.00105
33	chr33:2011023	2011023	0	T	A	0.324	0.0859	-0.156	0.000792	-0.000172	0.00474	0.00105
9	chr9:42202930	42202930	0	A	G	0.287	0.102	-0.0317	0.000801	-0.000271	0.00521	0.00105
7	chr7:50324541	50324541	0	G	A	0.238	0.1	-0.123	0.000887	-0.000188	0.00528	0.00105
15	chr15:17318355	17318355	0	G	A	0.396	-0.104	0.0467	0.00078	-0.000251	0.00501	0.00105
28	chr28:3085939	3085939	0	C	T	0.379	-0.093	0.132	0.000768	-0.000145	0.00443	0.00105
28	chr28:3087253	3087253	0	C	T	0.379	-0.093	0.132	0.000768	-0.000145	0.00443	0.00105
6	chr6:18259480	18259480	0	T	C	0.014	0.376	-0.443	0.0127	-0.002	0.0715	0.00105
6	chr6:18270982	18270982	0	G	A	0.014	0.376	-0.443	0.0127	-0.002	0.0715	0.00105
6	chr6:18276940	18276940	0	T	G	0.014	0.376	-0.443	0.0127	-0.002	0.0715	0.00105
5	chr5:18373317	18373317	0	T	C	0.125	0.00106	0.357	0.00179	-0.000393	0.00976	0.00105
26	chr26:35024047	35024047	0	T	C	0.089	0.0369	-0.386	0.00207	-0.000455	0.0115	0.00105
9	chr9:48861754	48861754	0	A	G	0.025	0.169	0.59	0.00773	-0.00152	0.0414	0.00105
5	chr5:61196134	61196134	0	A	T	0.383	-0.00355	0.261	0.000847	-0.00022	0.00479	0.00105
36	chr36:25941642	25941642	0	C	A	0.215	-0.111	0.142	0.00105	-0.00018	0.00599	0.00105
5	chr5:62919910	62919910	0	T	C	0.109	0.0325	0.344	0.00178	-0.000464	0.00988	0.00105
1	chr1:92329122	92329122	0	A	G	0.484	-0.0951	0.032	0.000689	-0.000237	0.00444	0.00106
2	chr2:39760542	39760542	0	A	T	0.019	-0.23	0.605	0.00896	-0.000862	0.0469	0.00106
5	chr5:58543719	58543719	0	C	G	0.493	-0.0113	0.238	0.000672	-0.000211	0.00394	0.00106
5	chr5:58545217	58545217	0	G	T	0.493	-0.0113	0.238	0.000672	-0.000211	0.00394	0.00106
5	chr5:58546455	58546455	0	A	G	0.493	-0.0113	0.238	0.000672	-0.000211	0.00394	0.00106
5	chr5:57388272	57388272	0	A	C	0.271	0.0382	-0.297	0.00108	-0.000438	0.00691	0.00106
13	chr13:44812958	44812958	0	C	T	0.166	-0.131	-0.00843	0.00133	-0.000352	0.00802	0.00106
4	chr4:83538810	83538810	0	G	A	0.012	-0.173	0.944	0.0146	-0.00192	0.0769	0.00106
4	chr4:83587943	83587943	0	A	G	0.012	-0.173	0.944	0.0146	-0.00192	0.0769	0.00106
5	chr5:69070832	69070832	0	T	C	0.287	-0.0325	0.247	0.000854	-0.0002	0.00485	0.00106
5	chr5:75191754	75191754	0	G	A	0.044	-0.227	0.0985	0.00397	-0.000845	0.023	0.00106
5	chr5:59689512	59689512	0	C	G	0.215	-0.0606	0.258	0.00109	-0.000233	0.0062	0.00106
5	chr5:64108701	64108701	0	T	C	0.149	-0.00857	-0.314	0.00133	-0.000426	0.00779	0.00106
32	chr32:26926185	26926185	0	T	C	0.012	0.325	-0.72	0.0141	-0.00225	0.0787	0.00107
19	chr19:33689591	33689591	0	C	T	0.048	-0.176	0.314	0.00359	-0.00038	0.0193	0.00107
19	chr19:33695857	33695857	0	T	C	0.048	-0.176	0.314	0.00359	-0.00038	0.0193	0.00107
5	chr5:70343844	70343844	0	T	C	0.12	0.0376	0.342	0.00175	-0.000563	0.0103	0.00107
23	chr23:26107070	26107070	0	G	T	0.158	-0.126	0.0142	0.00121	-0.000339	0.00743	0.00107
23	chr23:26116082	26116082	0	G	A	0.158	-0.126	0.0142	0.00121	-0.000339	0.00743	0.00107
27	chr27:899735	899735	0	G	C	0.379	-0.0432	-0.194	0.000721	-0.000145	0.00385	0.00107
23	chr23:26123322	26123322	0	T	C	0.121	-0.173	0.0518	0.00152	-0.000397	0.00938	0.00107
23	chr23:26125386	26125386	0	C	T	0.121	-0.173	0.0518	0.00152	-0.000397	0.00938	0.00107
23	chr23:26130198	26130198	0	A	G	0.121	-0.173	0.0518	0.00152	-0.000397	0.00938	0.00107
23	chr23:26140588	26140588	0	T	A	0.121	-0.173	0.0518	0.00152	-0.000397	0.00938	0.00107
23	chr23:26146024	26146024	0	C	T	0.121	-0.173	0.0518	0.00152	-0.000397	0.00938	0.00107
23	chr23:26148612	26148612	0	G	A	0.121	-0.173	0.0518	0.00152	-0.000397	0.00938	0.00107
23	chr23:26150840	26150840	0	C	A	0.121	-0.173	0.0518	0.00152	-0.000397	0.00938	0.00107
20	chr20:54281511	54281511	0	T	C	0.011	0.479	0.196	0.0156	-0.00371	0.0923	0.00107
3	chr3:70365413	70365413	0	T	A	0.114	-0.143	-0.0779	0.00174	-0.000457	0.0102	0.00107
3	chr3:70365703	70365703	0	G	A	0.114	-0.143	-0.0779	0.00174	-0.000457	0.0102	0.00107
5	chr5:73325191	73325191	0	T	C	0.287	0.0247	-0.263	0.000924	-0.000247	0.00532	0.00107
5	chr5:73325395	73325395	0	G	A	0.287	0.0247	-0.263	0.000924	-0.000247	0.00532	0.00107
6	chr6:43344097	43344097	0	G	A	0.091	-0.106	-0.303	0.00234	-0.000673	0.0135	0.00107
13	chr13:23815960	23815960	0	A	G	0.151	0.137	-0.0729	0.00145	-0.000342	0.00861	0.00107
19	chr19:52788471	52788471	0	G	A	0.372	-0.0959	-0.0323	0.000749	-0.000216	0.00454	0.00108
39	chr39:37923880	37923880	0	A	C	0.05	0.144	-0.267	0.00234	-0.000433	0.0134	0.00108
3	chr3:62440680	62440680	0	A	G	0.022	-0.119	-0.69	0.0083	-0.00213	0.0461	0.00108
33	chr33:9952921	9952921	0	G	A	0.102	0.109	-0.324	0.00202	-0.000387	0.0116	0.00108
21	chr21:32272114	32272114	0	A	G	0.166	0.109	0.155	0.00134	-0.000319	0.00759	0.00108
18	chr18:8876570	8876570	0	A	G	0.495	0.0141	0.235	0.000769	-0.000261	0.00461	0.00108
18	chr18:8910411	8910411	0	G	A	0.495	0.0141	0.235	0.000769	-0.000261	0.00461	0.00108
5	chr5:61720591	61720591	0	A	G	0.285	-0.0165	0.272	0.000856	-0.000273	0.00504	0.00109
8	chr8:70445485	70445485	0	A	G	0.018	0.253	-0.612	0.00973	-0.00108	0.0522	0.00109
4	chr4:24784396	24784396	0	G	A	0.176	0.0244	0.302	0.00131	-0.000434	0.00776	0.00109
8	chr8:60583505	60583505	0	A	G	0.05	0.218	-0.0564	0.00345	-0.000492	0.0189	0.00109
1	chr1:1312179	1312179	0	C	T	0.011	0.237	0.843	0.0156	-0.00283	0.0828	0.00109
1	chr1:1359533	1359533	0	T	C	0.011	0.237	0.843	0.0156	-0.00283	0.0828	0.00109
1	chr1:1587963	1587963	0	A	G	0.011	0.237	0.843	0.0156	-0.00283	0.0828	0.00109
1	chr1:1747116	1747116	0	A	G	0.011	0.237	0.843	0.0156	-0.00283	0.0828	0.00109
5	chr5:74740639	74740639	0	A	G	0.351	0.000575	0.245	0.000786	-0.000181	0.00432	0.00109
5	chr5:74745558	74745558	0	C	T	0.351	0.000575	0.245	0.000786	-0.000181	0.00432	0.00109
5	chr5:68941444	68941444	0	A	G	0.458	0.0182	0.245	0.000861	-0.000265	0.00499	0.00109
24	chr24:45497172	45497172	0	G	A	0.251	0.105	0.0517	0.000904	-0.000221	0.00534	0.00109
5	chr5:59681101	59681101	0	T	C	0.042	-0.00831	0.574	0.00462	-0.000983	0.0251	0.00109
15	chr15:33113099	33113099	0	T	C	0.29	0.0873	0.119	0.00083	-0.000276	0.00509	0.00109
1	chr1:30376005	30376005	0	G	A	0.012	-0.281	-0.687	0.014	-0.00317	0.0773	0.00109
5	chr5:74596641	74596641	0	T	C	0.236	0.0351	0.251	0.00103	-0.000249	0.0057	0.0011
34	chr34:2225782	2225782	0	A	G	0.232	-0.0699	-0.212	0.0011	-0.000491	0.00713	0.0011
34	chr34:2230476	2230476	0	T	C	0.232	-0.0699	-0.212	0.0011	-0.000491	0.00713	0.0011
34	chr34:2299809	2299809	0	T	G	0.232	-0.0699	-0.212	0.0011	-0.000491	0.00713	0.0011
31	chr31:19436317	19436317	0	G	A	0.266	-0.0327	0.255	0.000923	-0.000204	0.00518	0.0011
31	chr31:19443301	19443301	0	T	G	0.266	-0.0327	0.255	0.000923	-0.000204	0.00518	0.0011
5	chr5:60528703	60528703	0	A	C	0.278	0.0225	0.256	0.000809	-0.000351	0.00502	0.0011
24	chr24:34948368	34948368	0	G	A	0.195	-0.0996	-0.164	0.00113	-0.000306	0.00645	0.0011
24	chr24:34950475	34950475	0	T	C	0.195	-0.0996	-0.164	0.00113	-0.000306	0.00645	0.0011
14	chr14:47130693	47130693	0	A	G	0.044	0.204	-0.301	0.00404	-0.000755	0.0234	0.0011
5	chr5:65512494	65512494	0	T	C	0.331	-0.00194	-0.256	0.000841	-0.000196	0.00464	0.0011
5	chr5:18206511	18206511	0	C	T	0.425	0.00974	0.247	0.000851	-0.000245	0.00487	0.0011
5	chr5:65600655	65600655	0	A	G	0.153	-0.0478	0.299	0.00135	-0.000255	0.00743	0.0011
7	chr7:33163158	33163158	0	C	T	0.019	-0.246	0.619	0.0093	-0.00146	0.0515	0.0011
2	chr2:38613508	38613508	0	G	A	0.022	-0.212	0.565	0.00788	-0.000648	0.0408	0.0011
33	chr33:525567	525567	0	C	A	0.466	0.0841	-0.118	0.000673	-0.00012	0.0039	0.0011
33	chr33:550889	550889	0	T	C	0.466	0.0841	-0.118	0.000673	-0.00012	0.0039	0.0011
3	chr3:70022774	70022774	0	A	G	0.063	-0.176	-0.182	0.0031	-0.000896	0.0183	0.0011
5	chr5:77647725	77647725	0	T	G	0.022	0.252	0.341	0.00703	-0.00145	0.0398	0.0011
5	chr5:77651223	77651223	0	C	A	0.022	0.252	0.341	0.00703	-0.00145	0.0398	0.0011
5	chr5:77655479	77655479	0	G	A	0.022	0.252	0.341	0.00703	-0.00145	0.0398	0.0011
5	chr5:77657814	77657814	0	C	T	0.022	0.252	0.341	0.00703	-0.00145	0.0398	0.0011
11	chr11:39539018	39539018	0	A	G	0.15	0.133	0.0524	0.00132	-0.000349	0.00786	0.0011
34	chr34:2186800	2186800	0	A	C	0.233	-0.0673	-0.218	0.0011	-0.000496	0.00716	0.00111
34	chr34:2214181	2214181	0	C	T	0.233	-0.0673	-0.218	0.0011	-0.000496	0.00716	0.00111
34	chr34:2219096	2219096	0	A	C	0.233	-0.0673	-0.218	0.0011	-0.000496	0.00716	0.00111
39	chr39:12499357	12499357	0	C	T	0.243	0.0778	-0.0978	0.000567	-9.78e-05	0.00321	0.00111
5	chr5:63283242	63283242	0	A	G	0.437	-0.00352	-0.244	0.000729	-0.000205	0.00413	0.00111
4	chr4:62389507	62389507	0	G	A	0.052	-0.0438	-0.483	0.00356	-0.000835	0.0196	0.00111
9	chr9:51983142	51983142	0	C	T	0.379	0.0217	0.221	0.000759	-0.000166	0.00413	0.00112
21	chr21:18307602	18307602	0	A	G	0.342	0.102	-0.0145	0.000791	-0.000203	0.00478	0.00112
4	chr4:56572203	56572203	0	G	A	0.217	0.1	0.0934	0.000975	-0.000282	0.00583	0.00112
4	chr4:56576754	56576754	0	C	T	0.217	0.1	0.0934	0.000975	-0.000282	0.00583	0.00112
4	chr4:56578783	56578783	0	T	C	0.217	0.1	0.0934	0.000975	-0.000282	0.00583	0.00112
26	chr26:33751676	33751676	0	T	C	0.109	0.138	-0.152	0.00174	-0.000143	0.00918	0.00112
20	chr20:30140031	30140031	0	T	C	0.347	-0.0526	0.24	0.000779	-0.000164	0.00442	0.00112
5	chr5:66164174	66164174	0	T	C	0.392	-0.00939	-0.252	0.000792	-0.00024	0.00455	0.00112
33	chr33:19471953	19471953	0	G	T	0.128	0.145	-0.0155	0.00155	-0.00029	0.0088	0.00112
24	chr24:45514810	45514810	0	A	G	0.221	0.123	0.0227	0.00102	-0.000234	0.00607	0.00112
18	chr18:8365719	8365719	0	A	G	0.49	0.0199	0.233	0.000771	-0.000305	0.0048	0.00112
32	chr32:26841244	26841244	0	C	T	0.042	0.155	-0.421	0.00384	-0.000814	0.0222	0.00112
24	chr24:45495139	45495139	0	C	T	0.253	0.104	0.0432	0.000893	-0.00022	0.0053	0.00112
6	chr6:11259754	11259754	0	C	T	0.416	-0.0882	-0.101	0.000815	-0.000301	0.00513	0.00113
6	chr6:11262076	11262076	0	G	T	0.416	-0.0882	-0.101	0.000815	-0.000301	0.00513	0.00113
4	chr4:77098995	77098995	0	A	G	0.045	-0.115	-0.464	0.00402	-0.00105	0.0225	0.00113
22	chr22:39169098	39169098	0	G	A	0.396	-0.0413	0.218	0.00071	-0.000175	0.00412	0.00113
13	chr13:32177820	32177820	0	T	C	0.116	-0.0739	0.312	0.00166	-0.000303	0.00921	0.00113
7	chr7:14049006	14049006	0	A	G	0.226	0.0829	-0.205	0.00103	-0.000168	0.00575	0.00113
2	chr2:10250318	10250318	0	T	C	0.326	0.035	-0.237	0.00084	-0.000158	0.00461	0.00113
5	chr5:54917748	54917748	0	G	T	0.087	0.114	0.262	0.00208	-0.000571	0.0119	0.00114
[truncated: 694,847+ more rows]
