# Supplementary material for: Identification of genetic variants associated with anterior cruciate ligament rupture and AKC standard coat color in the Labrador Retriever
Source: BMC Genom Data. 2023 Oct 26;24:60. doi: 10.1186/s12863-023-01164-z (PMC10605342; doi:10.1186/s12863-023-01164-z)
Supplement: Supplementary file 2 — Supplementary File S2. SNP GWAS associations with ACL rupture and coat color phenotypes using the mvBIMBAM algorithm [36]. [file 12863_2023_1164_MOESM2_ESM.xlsx]

## Sheet: Supplementary File S2_mvbb.asso
chr	bp	Bfmult	Bfsimp	BFcr	Bfcolor	abs(Bfmult)
chr5	63697949	31.0496	30.7183	-0.31885	31.3037	31.0496
chr5	64529952	22.0886	21.8675	-0.16908	22.5495	22.0886
chr5	65740974	21.8778	21.5931	-0.23867	22.2981	21.8778
chr5	62868802	20.8438	20.8292	-0.14351	20.4347	20.8438
chr5	62870500	20.5629	20.58	-0.11781	20.1082	20.5629
chr5	65702722	20.2637	19.9555	-0.26632	20.6635	20.2637
chr5	65726354	20.239	19.9587	-0.23291	20.6686	20.239
chr5	65736378	20.239	19.9587	-0.23291	20.6686	20.239
chr5	64070374	17.7145	17.418	-0.28902	18.0073	17.7145
chr5	64046368	17.3357	17.0429	-0.29413	17.5937	17.3357
chr5	64048349	17.0676	16.7746	-0.29427	17.3269	17.0676
chr5	64059568	17.0676	16.7746	-0.29427	17.3269	17.0676
chr5	64066608	17.0676	16.7746	-0.29427	17.3269	17.0676
chr5	64070601	17.0676	16.7746	-0.29427	17.3269	17.0676
chr5	64081899	17.0676	16.7746	-0.29427	17.3269	17.0676
chr5	64089649	17.0676	16.7746	-0.29427	17.3269	17.0676
chr5	64095007	17.0676	16.7746	-0.29427	17.3269	17.0676
chr5	64097808	17.0676	16.7746	-0.29427	17.3269	17.0676
chr5	64113775	17.0676	16.7746	-0.29427	17.3269	17.0676
chr5	64118458	17.0676	16.7746	-0.29427	17.3269	17.0676
chr5	64118915	17.0676	16.7746	-0.29427	17.3269	17.0676
chr5	64124628	17.0676	16.7746	-0.29427	17.3269	17.0676
chr5	64152457	17.0676	16.7746	-0.29427	17.3269	17.0676
chr5	64175064	17.0676	16.7746	-0.29427	17.3269	17.0676
chr5	64180211	17.0676	16.7746	-0.29427	17.3269	17.0676
chr5	64464856	15.9117	15.6133	-0.27002	16.2946	15.9117
chr5	60316085	15.3891	15.0836	-0.27482	15.7837	15.3891
chr5	60302192	14.9216	14.6277	-0.26389	15.3231	14.9216
chr5	64248976	14.8275	14.5611	-0.23677	15.2416	14.8275
chr5	64358997	14.6292	14.4044	-0.27771	14.7219	14.6292
chr5	63957203	14.3855	14.2753	-0.07983	14.8552	14.3855
chr5	64105289	14.0539	13.8026	-0.2818	14.2363	14.0539
chr5	64196100	14.0539	13.8026	-0.2818	14.2363	14.0539
chr5	64200803	14.0539	13.8026	-0.2818	14.2363	14.0539
chr5	64212229	14.0539	13.8026	-0.2818	14.2363	14.0539
chr5	63981380	13.1969	12.923	-0.25188	13.5949	13.1969
chr5	60992353	13.0582	12.7504	-0.28834	13.441	13.0582
chr5	60934798	12.3281	12.4071	0.07314	12.7677	12.3281
chr5	63097333	12.2006	11.8972	-0.29086	12.5637	12.2006
chr5	60937807	12.1787	12.0718	-0.09404	12.6339	12.1787
chr5	61315982	12.1139	12.0905	-0.15037	12.0666	12.1139
chr5	64456040	11.934	11.6544	-0.29478	12.1904	11.934
chr5	64458086	11.8631	11.5807	-0.29333	12.1346	11.8631
chr5	64461255	11.7763	11.5002	-0.29308	12.0294	11.7763
chr5	63983493	11.7106	11.4902	-0.20508	12.1321	11.7106
chr5	61337893	11.5103	11.225	-0.27899	11.8559	11.5103
chr5	61333300	11.4477	11.1662	-0.27625	11.7901	11.4477
chr5	62951993	11.2491	11.0562	-0.27332	11.3331	11.2491
chr5	62944212	11.1951	11.0095	-0.26933	11.2709	11.1951
chr5	62946552	11.1951	11.0095	-0.26933	11.2709	11.1951
chr5	64480030	11.1768	10.9598	-0.26719	11.3405	11.1768
chr5	63988836	11.1281	10.9172	-0.19837	11.5528	11.1281
chr5	63998961	11.1281	10.9172	-0.19837	11.5528	11.1281
chr5	64003154	11.1281	10.9172	-0.19837	11.5528	11.1281
chr5	64012419	11.1281	10.9172	-0.19837	11.5528	11.1281
chr5	61342112	10.8799	10.5934	-0.29627	11.1733	10.8799
chr5	63915704	10.6637	10.3908	-0.27155	11.0056	10.6637
chr5	64529462	10.6007	10.3313	-0.28869	10.866	10.6007
chr5	64354429	10.5746	10.3303	-0.23487	10.9763	10.5746
chr5	64486046	10.569	10.3024	-0.28828	10.8273	10.569
chr5	61711412	10.5578	10.2589	-0.3119	10.8541	10.5578
chr5	61678370	10.5527	10.2524	-0.30491	10.8785	10.5527
chr5	61335524	10.4682	10.1648	-0.30195	10.8399	10.4682
chr5	62289503	10.3501	10.2899	-0.05611	10.8038	10.3501
chr5	62292050	10.3501	10.2899	-0.05611	10.8038	10.3501
chr5	60836978	10.2718	10.1218	-0.14515	10.7119	10.2718
chr5	60454148	10.1869	9.94553	-0.23464	10.5846	10.1869
chr5	64430017	9.92893	9.70258	-0.27354	10.1254	9.92893
chr5	62448168	9.89716	9.80021	-0.09362	10.3493	9.89716
chr5	62460311	9.89716	9.80021	-0.09362	10.3493	9.89716
chr5	62464812	9.89716	9.80021	-0.09362	10.3493	9.89716
chr5	62468060	9.89716	9.80021	-0.09362	10.3493	9.89716
chr5	62458354	9.76182	9.63997	-0.11934	10.2102	9.76182
chr5	62944546	9.75013	9.61563	-0.23307	9.81393	9.75013
chr5	64427480	9.68067	9.46932	-0.26684	9.85993	9.68067
chr5	63996101	9.5124	9.27364	-0.23666	9.90328	9.5124
chr5	65897965	9.33994	9.16782	-0.25512	9.45989	9.33994
chr5	63744328	9.23414	8.98596	-0.2705	9.51464	9.23414
chr5	63943010	9.01964	8.76958	-0.27109	9.30861	9.01964
chr5	65906581	8.96523	8.71639	-0.29545	9.194	8.96523
chr5	64641426	8.83146	8.65349	-0.18158	9.25661	8.83146
chr5	65046233	8.76132	8.58782	-0.26701	8.88356	8.76132
chr5	65048261	8.76132	8.58782	-0.26701	8.88356	8.76132
chr5	64477923	8.69238	8.43315	-0.27135	9.02262	8.69238
chr5	64220751	8.66177	8.40259	-0.31093	8.89701	8.66177
chr5	64163379	8.60446	8.49652	-0.21915	8.6692	8.60446
chr5	61059305	8.582	8.8176	0.23723	8.94728	8.582
chr5	61528326	8.5674	8.34094	-0.23238	8.98174	8.5674
chr5	60983351	8.55548	8.38772	-0.17526	8.99344	8.55548
chr5	64308973	8.53346	8.26808	-0.27402	8.89494	8.53346
chr5	63172885	8.53096	8.35406	-0.18475	8.96725	8.53096
chr5	63653029	8.41152	8.14244	-0.31216	8.67433	8.41152
chr5	61269764	8.3605	8.14467	-0.22369	8.77819	8.3605
chr5	64218702	8.29566	8.11723	-0.26643	8.4409	8.29566
chr5	64183093	8.27623	8.13355	-0.24372	8.38467	8.27623
chr5	60985596	8.06865	7.86596	-0.21535	8.49443	8.06865
chr5	60738901	8.06757	8.18884	0.08315	8.47299	8.06757
chr5	60742416	8.06757	8.18884	0.08315	8.47299	8.06757
chr5	60753758	8.06757	8.18884	0.08315	8.47299	8.06757
chr5	60755763	8.06757	8.18884	0.08315	8.47299	8.06757
chr5	60757425	8.06757	8.18884	0.08315	8.47299	8.06757
chr5	60760229	8.06757	8.18884	0.08315	8.47299	8.06757
chr5	60762246	8.06757	8.18884	0.08315	8.47299	8.06757
chr5	60792849	8.06757	8.18884	0.08315	8.47299	8.06757
chr5	60800148	8.06757	8.18884	0.08315	8.47299	8.06757
chr5	60818957	8.06757	8.18884	0.08315	8.47299	8.06757
chr5	60823712	8.06757	8.18884	0.08315	8.47299	8.06757
chr5	60832614	8.06757	8.18884	0.08315	8.47299	8.06757
chr5	60999393	8.06383	7.8382	-0.2359	8.47237	8.06383
chr5	65696038	8.02637	7.80273	-0.27226	8.26175	8.02637
chr5	65724093	8.02637	7.80273	-0.27226	8.26175	8.02637
chr5	60649901	7.94601	7.71184	-0.24399	8.33638	7.94601
chr5	64219491	7.93727	7.75517	-0.26946	8.09558	7.93727
chr5	64198397	7.92355	7.72838	-0.27984	8.09349	7.92355
chr5	61744205	7.86675	7.58563	-0.30208	8.23452	7.86675
chr5	61746324	7.86675	7.58563	-0.30208	8.23452	7.86675
chr5	63976699	7.86375	7.81286	-0.08692	8.27965	7.86375
chr5	65804753	7.80986	7.62998	-0.25412	7.98819	7.80986
chr5	62600148	7.75915	7.83002	-0.08065	7.68253	7.75915
chr5	61759865	7.74512	7.47409	-0.29316	8.0825	7.74512
chr5	60325123	7.74217	7.66246	-0.09705	8.18139	7.74217
chr5	62936278	7.65909	7.39003	-0.30029	7.96825	7.65909
chr5	62939188	7.65909	7.39003	-0.30029	7.96825	7.65909
chr5	65801431	7.64246	7.43129	-0.26663	7.86961	7.64246
chr5	65811188	7.64246	7.43129	-0.26663	7.86961	7.64246
chr5	64494601	7.6003	7.35153	-0.2684	7.93307	7.6003
chr5	63150658	7.59899	7.33012	-0.3002	7.91	7.59899
chr5	64445329	7.59075	7.33919	-0.27134	7.92508	7.59075
chr5	65636604	7.43603	7.20996	-0.27349	7.68966	7.43603
chr5	65658348	7.43603	7.20996	-0.27349	7.68966	7.43603
chr5	65734648	7.43603	7.20996	-0.27349	7.68966	7.43603
chr5	65743255	7.43603	7.20996	-0.27349	7.68966	7.43603
chr5	65761598	7.43603	7.20996	-0.27349	7.68966	7.43603
chr5	65768650	7.43603	7.20996	-0.27349	7.68966	7.43603
chr5	65778344	7.43603	7.20996	-0.27349	7.68966	7.43603
chr5	65789353	7.43603	7.20996	-0.27349	7.68966	7.43603
chr5	65796577	7.43603	7.20996	-0.27349	7.68966	7.43603
chr5	64375796	7.42135	7.18162	-0.25531	7.78531	7.42135
chr5	64391539	7.42135	7.18162	-0.25531	7.78531	7.42135
chr5	64393942	7.42135	7.18162	-0.25531	7.78531	7.42135
chr5	64570816	7.41855	7.17309	-0.2642	7.76237	7.41855
chr5	64572828	7.41855	7.17309	-0.2642	7.76237	7.41855
chr5	64420464	7.30768	7.05957	-0.26868	7.64998	7.30768
chr5	62460369	7.30741	7.08305	-0.27456	7.55856	7.30741
chr5	63728735	7.30725	7.29018	-0.16005	7.31739	7.30725
chr5	60923738	7.25842	7.03195	-0.24215	7.63987	7.25842
chr5	60623163	7.21544	7.11625	-0.12545	7.63316	7.21544
chr5	65596379	7.17207	6.94957	-0.27168	7.4277	7.17207
chr5	65599065	7.17207	6.94957	-0.27168	7.4277	7.17207
chr5	61639240	7.16597	6.97557	-0.2083	7.57478	7.16597
chr5	60599218	7.10049	7.05516	-0.07878	7.522	7.10049
chr5	60647591	7.10049	7.05516	-0.07878	7.522	7.10049
chr5	60650834	7.10049	7.05516	-0.07878	7.522	7.10049
chr5	60669898	7.10049	7.05516	-0.07878	7.522	7.10049
chr5	60672507	7.10049	7.05516	-0.07878	7.522	7.10049
chr5	60697495	7.10049	7.05516	-0.07878	7.522	7.10049
chr5	61077589	7.06554	7.33477	0.25858	7.39757	7.06554
chr5	65706167	7.01049	6.81821	-0.25969	7.22613	7.01049
chr5	60950590	6.98343	6.89934	-0.11041	7.41149	6.98343
chr5	63368548	6.96438	6.9069	-0.08408	7.39819	6.96438
chr5	63467912	6.96438	6.9069	-0.08408	7.39819	6.96438
chr5	63490517	6.96438	6.9069	-0.08408	7.39819	6.96438
chr5	61230455	6.92883	6.66086	-0.29791	7.29484	6.92883
chr5	64397910	6.90986	6.6775	-0.2523	7.2788	6.90986
chr5	64400189	6.90986	6.6775	-0.2523	7.2788	6.90986
chr5	60864410	6.85946	6.63115	-0.24857	7.23756	6.85946
chr5	60590146	6.84592	6.83983	-0.04558	7.26515	6.84592
chr5	65747577	6.84324	6.71033	-0.15718	7.26219	6.84324
chr5	63877663	6.83561	6.69486	-0.16672	7.26275	6.83561
chr5	63880844	6.83561	6.69486	-0.16672	7.26275	6.83561
chr5	63882093	6.83561	6.69486	-0.16672	7.26275	6.83561
chr5	63884042	6.83561	6.69486	-0.16672	7.26275	6.83561
chr5	63887866	6.83561	6.69486	-0.16672	7.26275	6.83561
chr5	63890567	6.83561	6.69486	-0.16672	7.26275	6.83561
chr5	63893136	6.83561	6.69486	-0.16672	7.26275	6.83561
chr5	63898637	6.83478	6.68828	-0.17225	7.26077	6.83478
chr5	60898724	6.802	6.56793	-0.25558	7.16897	6.802
chr5	60913188	6.77992	6.54326	-0.25891	7.14579	6.77992
chr5	61686646	6.77874	6.54675	-0.25416	7.15884	6.77874
chr5	63539215	6.75152	6.65852	-0.12122	7.18211	6.75152
chr5	64404236	6.73133	6.49561	-0.25877	7.08843	6.73133
chr5	63498067	6.72395	6.64201	-0.11085	7.1551	6.72395
chr5	62949153	6.71082	6.47169	-0.30661	6.96415	6.71082
chr5	63050819	6.64273	6.75505	-0.05127	6.54553	6.64273
chr5	63054305	6.64273	6.75505	-0.05127	6.54553	6.64273
chr5	63068273	6.64273	6.75505	-0.05127	6.54553	6.64273
chr5	63069121	6.64273	6.75505	-0.05127	6.54553	6.64273
chr5	63087774	6.63492	6.75756	-0.04121	6.52702	6.63492
chr5	63977021	6.58857	6.43071	-0.18776	6.95048	6.58857
chr5	63506496	6.57329	6.46802	-0.13529	7.00172	6.57329
chr5	60873886	6.56353	6.32528	-0.26407	6.91867	6.56353
chr5	60875136	6.56353	6.32528	-0.26407	6.91867	6.56353
chr5	60882762	6.56353	6.32528	-0.26407	6.91867	6.56353
chr5	60887344	6.56353	6.32528	-0.26407	6.91867	6.56353
chr5	60896715	6.56353	6.32528	-0.26407	6.91867	6.56353
chr5	65344862	6.55025	6.47608	-0.19268	6.65381	6.55025
chr5	61551058	6.54824	6.28917	-0.2917	6.90536	6.54824
chr5	60296700	6.52959	6.34338	-0.21481	6.94358	6.52959
chr5	62473273	6.52812	6.28001	-0.28304	6.8527	6.52812
chr5	65687650	6.47369	6.31632	-0.18476	6.88841	6.47369
chr5	60287782	6.47174	6.2827	-0.21333	6.87035	6.47174
chr5	65698137	6.4607	6.33263	-0.15761	6.88234	6.4607
chr5	64141175	6.44039	6.40453	-0.06878	6.87176	6.44039
chr5	64144946	6.44039	6.40453	-0.06878	6.87176	6.44039
chr5	61502102	6.41344	6.2462	-0.25706	6.604	6.41344
chr5	60839322	6.37032	6.13486	-0.26314	6.72757	6.37032
chr5	60854774	6.37032	6.13486	-0.26314	6.72757	6.37032
chr5	60856750	6.37032	6.13486	-0.26314	6.72757	6.37032
chr5	60861334	6.37032	6.13486	-0.26314	6.72757	6.37032
chr5	60861640	6.37032	6.13486	-0.26314	6.72757	6.37032
chr5	60866565	6.37032	6.13486	-0.26314	6.72757	6.37032
chr5	60870902	6.37032	6.13486	-0.26314	6.72757	6.37032
chr5	64758295	6.30218	6.05894	-0.27967	6.62802	6.30218
chr5	61264320	6.28469	6.15795	-0.21706	6.4596	6.28469
chr5	61264822	6.28469	6.15795	-0.21706	6.4596	6.28469
chr5	61267758	6.28469	6.15795	-0.21706	6.4596	6.28469
chr5	62315913	6.25473	6.02077	-0.26486	6.59534	6.25473
chr5	60304037	6.23993	6.05763	-0.21497	6.65296	6.23993
chr5	60908894	6.23801	6.02041	-0.24506	6.62034	6.23801
chr5	60290613	6.189	6.03515	-0.18371	6.59864	6.189
chr5	60293706	6.18643	6.05878	-0.15957	6.60222	6.18643
chr5	66254815	6.1237	5.88458	-0.27572	6.51025	6.1237
chr5	58825341	6.0926	5.83763	-0.32521	6.37491	6.0926
chr5	61778988	6.0922	5.86135	-0.26452	6.42679	6.0922
chr5	61781120	6.0922	5.86135	-0.26452	6.42679	6.0922
chr5	63655724	6.06678	5.91181	-0.18959	6.48334	6.06678
chr5	63657391	6.06678	5.91181	-0.18959	6.48334	6.06678
chr5	63660236	6.06678	5.91181	-0.18959	6.48334	6.06678
chr5	63660681	6.06678	5.91181	-0.18959	6.48334	6.06678
chr5	65934535	6.05787	5.84764	-0.2794	6.30829	6.05787
chr5	61250032	6.04716	5.94589	-0.20406	6.20103	6.04716
chr5	61253272	6.04716	5.94589	-0.20406	6.20103	6.04716
chr5	61255329	6.04716	5.94589	-0.20406	6.20103	6.04716
chr5	61257349	6.04716	5.94589	-0.20406	6.20103	6.04716
chr5	60885046	6.029	5.80867	-0.2504	6.40462	6.029
chr5	60886344	6.029	5.80867	-0.2504	6.40462	6.029
chr5	60903349	6.02284	5.80036	-0.25281	6.39595	6.02284
chr5	65523114	5.99252	6.13202	-0.02565	5.90884	5.99252
chr5	64240371	5.94182	5.78401	-0.20398	6.2383	5.94182
chr5	65893670	5.90174	5.76819	-0.25218	6.06012	5.90174
chr5	63533976	5.86984	5.66785	-0.24037	6.27352	5.86984
chr5	63536578	5.86984	5.66785	-0.24037	6.27352	5.86984
chr5	63678876	5.86823	5.72582	-0.18031	6.28576	5.86823
chr5	60231886	5.8309	5.63971	-0.22353	6.22398	5.8309
chr5	60236303	5.8309	5.63971	-0.22353	6.22398	5.8309
chr5	60244319	5.8309	5.63971	-0.22353	6.22398	5.8309
chr5	60247612	5.8309	5.63971	-0.22353	6.22398	5.8309
chr5	62388711	5.79547	5.56544	-0.26643	6.16938	5.79547
chr5	65826162	5.79077	5.62308	-0.25347	6.00454	5.79077
chr5	65828722	5.79077	5.62308	-0.25347	6.00454	5.79077
chr5	63040368	5.74576	6.14871	0.26007	5.29803	5.74576
chr5	64767383	5.73811	5.68154	-0.19316	5.83891	5.73811
chr5	63044336	5.73639	5.83571	-0.06877	5.68785	5.73639
chr5	64705785	5.722	5.74407	-0.12076	5.77661	5.722
chr5	64716321	5.722	5.74407	-0.12076	5.77661	5.722
chr5	64718647	5.722	5.74407	-0.12076	5.77661	5.722
chr5	64723067	5.722	5.74407	-0.12076	5.77661	5.722
chr5	64727336	5.722	5.74407	-0.12076	5.77661	5.722
chr5	64735562	5.722	5.74407	-0.12076	5.77661	5.722
chr5	64743518	5.722	5.74407	-0.12076	5.77661	5.722
chr5	64760610	5.722	5.74407	-0.12076	5.77661	5.722
chr5	60256931	5.67373	5.47787	-0.23115	6.06555	5.67373
chr5	65574624	5.66899	5.61359	-0.10373	6.07184	5.66899
chr5	60261040	5.65705	5.47967	-0.21361	6.05721	5.65705
chr5	63216726	5.61582	5.3748	-0.28587	5.95299	5.61582
chr5	63220724	5.61582	5.3748	-0.28587	5.95299	5.61582
chr5	63224129	5.61582	5.3748	-0.28587	5.95299	5.61582
chr5	65781202	5.61313	5.37869	-0.29123	5.91363	5.61313
chr5	65821066	5.59715	5.43029	-0.25411	5.81467	5.59715
chr5	60601316	5.58954	5.5669	-0.07443	5.99628	5.58954
chr5	61018533	5.54954	5.46054	-0.13548	5.97463	5.54954
chr5	61021827	5.54954	5.46054	-0.13548	5.97463	5.54954
chr5	61039548	5.54954	5.46054	-0.13548	5.97463	5.54954
chr5	63209975	5.54561	5.32466	-0.26466	5.93596	5.54561
chr5	63224208	5.54561	5.32466	-0.26466	5.93596	5.54561
chr5	65709290	5.53418	5.36606	-0.24177	5.77117	5.53418
chr5	62495992	5.50702	5.27258	-0.2801	5.83847	5.50702
chr5	65577201	5.49988	5.47121	-0.08225	5.90312	5.49988
chr5	62956674	5.38829	5.2082	-0.26486	5.62253	5.38829
chr5	63573111	5.37696	5.23783	-0.2304	5.58237	5.37696
chr5	63578189	5.37696	5.23783	-0.2304	5.58237	5.37696
chr5	63583268	5.37696	5.23783	-0.2304	5.58237	5.37696
chr5	65725425	5.36152	5.21817	-0.18732	5.77211	5.36152
chr5	65728625	5.36152	5.21817	-0.18732	5.77211	5.36152
chr5	63112014	5.35961	5.20331	-0.2508	5.57091	5.35961
chr5	63117331	5.35961	5.20331	-0.2508	5.57091	5.35961
chr5	63119711	5.35961	5.20331	-0.2508	5.57091	5.35961
chr5	64770397	5.35903	5.31624	-0.1852	5.45967	5.35903
chr5	61145167	5.33492	5.25265	-0.12813	5.73729	5.33492
chr5	61147460	5.33492	5.25265	-0.12813	5.73729	5.33492
chr5	62492407	5.27423	5.0455	-0.27344	5.6237	5.27423
chr5	64735636	5.27102	5.25417	-0.16611	5.35221	5.27102
chr5	65720658	5.26705	5.02571	-0.29784	5.59205	5.26705
chr5	59018224	5.25318	5.76243	0.71918	5.16405	5.25318
chr5	65751099	5.25273	5.18952	-0.18601	5.38946	5.25273
chr5	64238168	5.2341	5.06932	-0.20148	5.59759	5.2341
chr5	62908662	5.22302	5.05173	-0.25977	5.45332	5.22302
chr5	65771261	5.21998	4.99778	-0.28598	5.51389	5.21998
chr5	61677844	5.21149	4.99445	-0.25873	5.56936	5.21149
chr5	65501000	5.20113	5.02498	-0.27998	5.42097	5.20113
chr5	63585306	5.19882	5.08292	-0.21822	5.3859	5.19882
chr5	67272601	5.19296	4.97251	-0.26797	5.52059	5.19296
chr5	63551550	5.18882	5.06905	-0.22031	5.38008	5.18882
chr5	61025808	5.17826	5.58209	0.45588	5.35113	5.17826
chr5	63696531	5.15901	4.95234	-0.30508	5.40528	5.15901
chr5	63710280	5.15901	4.95234	-0.30508	5.40528	5.15901
chr5	63718071	5.15901	4.95234	-0.30508	5.40528	5.15901
chr5	62390724	5.15586	4.92591	-0.30315	5.44577	5.15586
chr5	63694334	5.145	5.24843	-0.06666	5.11919	5.145
chr5	58850078	5.10732	4.88818	-0.26578	5.48093	5.10732
chr5	61786072	5.10511	4.96043	-0.19605	5.5178	5.10511
chr5	63204084	5.07453	4.83677	-0.29198	5.44341	5.07453
chr5	56988338	5.06919	4.90395	-0.27433	5.28201	5.06919
chr5	63199167	5.04681	4.90645	-0.23056	5.26428	5.04681
chr5	65642424	5.0284	4.84186	-0.27872	5.27075	5.0284
chr5	60757778	5.02398	5.05633	-0.02028	5.4347	5.02398
chr5	63914486	5.02018	4.88631	-0.18756	5.43459	5.02018
chr5	65745444	5.00889	4.79151	-0.28398	5.3028	5.00889
chr5	56966777	4.89855	4.90209	-0.15272	4.97454	4.89855
chr5	65750309	4.89833	4.71827	-0.22301	5.27774	4.89833
chr5	65773870	4.89833	4.71827	-0.22301	5.27774	4.89833
chr5	65784790	4.89833	4.71827	-0.22301	5.27774	4.89833
chr5	65792752	4.89833	4.71827	-0.22301	5.27774	4.89833
chr5	62493863	4.89583	4.67059	-0.28204	5.22146	4.89583
chr5	57029329	4.88909	4.79638	-0.22676	5.04417	4.88909
chr5	62397600	4.87889	4.65781	-0.27149	5.24103	4.87889
chr5	63038864	4.8772	4.8014	-0.22511	5.01093	4.8772
chr5	63041108	4.8772	4.8014	-0.22511	5.01093	4.8772
chr5	66055623	4.85008	4.67456	-0.23038	5.25219	4.85008
chr5	65351475	4.83365	4.95275	-0.04879	4.81975	4.83365
chr5	65354626	4.83365	4.95275	-0.04879	4.81975	4.83365
chr5	65460809	4.81635	4.60389	-0.27738	5.11656	4.81635
chr5	65462860	4.81635	4.60389	-0.27738	5.11656	4.81635
chr5	60353756	4.81499	4.60924	-0.2615	5.20448	4.81499
chr5	63197009	4.81366	4.57885	-0.29385	5.17985	4.81366
chr5	63347574	4.80972	4.69746	-0.21685	5.00508	4.80972
chr5	63355372	4.80972	4.69746	-0.21685	5.00508	4.80972
chr5	63358285	4.80972	4.69746	-0.21685	5.00508	4.80972
chr5	60382787	4.76797	4.96077	0.10635	5.11462	4.76797
chr5	58847889	4.76719	4.71108	-0.19221	4.90346	4.76719
chr5	56683045	4.74631	4.53064	-0.27063	5.12287	4.74631
chr5	68114427	4.71657	4.6585	-0.19334	4.85655	4.71657
chr5	63400741	4.70012	4.5999	-0.21126	4.88641	4.70012
chr5	63425212	4.70012	4.5999	-0.21126	4.88641	4.70012
chr5	63462265	4.70012	4.5999	-0.21126	4.88641	4.70012
chr5	66060711	4.67913	4.5864	-0.15332	5.0945	4.67913
chr5	58779571	4.67792	4.44195	-0.2984	5.03625	4.67792
chr5	63405497	4.67326	4.52757	-0.24686	4.89406	4.67326
chr5	64333401	4.67137	4.43521	-0.32377	4.96908	4.67137
chr5	57123953	4.66492	4.66638	-0.15552	4.75114	4.66492
chr5	58714829	4.64384	4.54796	-0.15178	5.05114	4.64384
chr5	63070616	4.63386	4.57197	-0.2149	4.76522	4.63386
chr5	63072830	4.63386	4.57197	-0.2149	4.76522	4.63386
chr5	63074050	4.63386	4.57197	-0.2149	4.76522	4.63386
chr5	63074269	4.63386	4.57197	-0.2149	4.76522	4.63386
chr5	68114480	4.61412	4.60272	-0.1601	4.71842	4.61412
chr5	65720887	4.61276	4.37908	-0.29852	4.95123	4.61276
chr5	57803816	4.58038	4.38968	-0.296	4.82924	4.58038
chr5	58692361	4.55384	4.39155	-0.22299	4.95654	4.55384
chr5	61696172	4.54585	4.34267	-0.2564	4.91569	4.54585
chr5	61700478	4.54585	4.34267	-0.2564	4.91569	4.54585
chr7	32703446	4.52299	4.57684	-0.04255	4.89079	4.52299
chr5	60104489	4.52028	4.48497	-0.09606	4.92303	4.52028
chr5	61036295	4.48498	4.83542	0.35251	4.72098	4.48498
chr5	61038923	4.48498	4.83542	0.35251	4.72098	4.48498
chr5	61041148	4.48498	4.83542	0.35251	4.72098	4.48498
chr5	61045607	4.48498	4.83542	0.35251	4.72098	4.48498
chr5	61045668	4.48498	4.83542	0.35251	4.72098	4.48498
chr5	64636791	4.48494	4.24982	-0.3054	4.82094	4.48494
chr5	64808741	4.46872	4.25981	-0.28966	4.75838	4.46872
chr5	63484896	4.45672	4.30719	-0.25079	4.68688	4.45672
chr5	63489367	4.45672	4.30719	-0.25079	4.68688	4.45672
chr5	65027701	4.45089	4.29953	-0.26202	4.67441	4.45089
chr5	58840365	4.44873	4.27777	-0.26802	4.69595	4.44873
chr5	63466451	4.42364	4.26738	-0.25494	4.66121	4.42364
chr5	57805779	4.41498	4.38971	-0.17635	4.53323	4.41498
chr5	62152812	4.37149	4.30488	-0.13421	4.78557	4.37149
chr26	27405538	4.3565	4.20072	-0.23971	4.6114	4.3565
chr5	61734272	4.35469	4.15516	-0.25674	4.72578	4.35469
chr5	58775354	4.3049	4.06749	-0.31244	4.65572	4.3049
chr5	57031743	4.30214	4.42668	-0.05227	4.29022	4.30214
chr5	64289112	4.28709	4.06697	-0.31272	4.58075	4.28709
chr5	64291681	4.28709	4.06697	-0.31272	4.58075	4.28709
chr5	57789346	4.28268	4.10146	-0.29574	4.52852	4.28268
chr5	57794746	4.28268	4.10146	-0.29574	4.52852	4.28268
chr5	58753801	4.2804	4.10923	-0.23746	4.6775	4.2804
chr5	64056537	4.26819	4.30474	-0.02865	4.67228	4.26819
chr5	63143749	4.26746	4.41569	-0.02542	4.25598	4.26746
chr5	57056355	4.23539	4.38164	-0.03065	4.2058	4.23539
chr5	62272668	4.22296	4.23212	-0.05906	4.63143	4.22296
chr5	58756336	4.21251	4.02003	-0.26018	4.60031	4.21251
chr5	63964643	4.19212	4.2027	-0.05784	4.59894	4.19212
chr5	63976249	4.19212	4.2027	-0.05784	4.59894	4.19212
chr5	64010038	4.19212	4.2027	-0.05784	4.59894	4.19212
chr5	57832224	4.18952	4.08368	-0.19937	4.41673	4.18952
chr26	27293677	4.15134	4.01415	-0.23134	4.39203	4.15134
chr5	57815718	4.14604	4.03571	-0.24949	4.33502	4.14604
chr5	56704842	4.13067	3.94587	-0.24367	4.50309	4.13067
chr5	56705751	4.13067	3.94587	-0.24367	4.50309	4.13067
chr5	56708501	4.13067	3.94587	-0.24367	4.50309	4.13067
chr5	56710541	4.13067	3.94587	-0.24367	4.50309	4.13067
chr5	56712920	4.13067	3.94587	-0.24367	4.50309	4.13067
chr5	63667184	4.12694	4.04292	-0.19584	4.32447	4.12694
chr5	63669256	4.12694	4.04292	-0.19584	4.32447	4.12694
chr5	68116668	4.11787	4.07749	-0.185	4.26211	4.11787
chr5	60101792	4.08292	4.04406	-0.10596	4.48098	4.08292
chr5	65055425	4.07645	3.92899	-0.19921	4.43378	4.07645
chr5	64805113	4.06474	3.92714	-0.24748	4.294	4.06474
chr5	65618536	4.05399	3.95463	-0.22771	4.24711	4.05399
chr5	63683288	4.04182	3.8152	-0.31707	4.35658	4.04182
chr5	60992409	4.02356	3.79648	-0.30539	4.38161	4.02356
chr5	60995649	4.02356	3.79648	-0.30539	4.38161	4.02356
chr5	61008971	4.02356	3.79648	-0.30539	4.38161	4.02356
chr5	65607143	3.98165	3.93969	-0.11652	4.38995	3.98165
chr5	57976848	3.97403	3.74878	-0.31294	4.29544	3.97403
chr5	61214622	3.96681	3.80589	-0.2337	4.36244	3.96681
chr5	69026148	3.9654	3.73866	-0.31307	4.29206	3.9654
chr5	69030252	3.9654	3.73866	-0.31307	4.29206	3.9654
chr5	62211018	3.96097	3.99329	-0.0398	4.36333	3.96097
chr5	59503664	3.95537	3.75168	-0.27067	4.29815	3.95537
chr5	63933125	3.9452	3.76058	-0.25829	4.33262	3.9452
chr5	64237565	3.94299	3.83431	-0.17057	4.268	3.94299
chr5	59495712	3.94134	3.73788	-0.27493	4.26776	3.94134
chr5	68095742	3.91944	3.7608	-0.27045	4.16531	3.91944
chr16	26475455	3.90938	3.75408	-0.24583	4.17246	3.90938
chr26	27380169	3.90266	3.72251	-0.25106	4.20846	3.90266
chr5	73984358	3.89895	3.73764	-0.27963	4.14261	3.89895
chr5	63191475	3.89377	3.66767	-0.31318	4.22385	3.89377
chr5	63193921	3.89377	3.66767	-0.31318	4.22385	3.89377
chr5	56584043	3.88209	3.66912	-0.28852	4.24491	3.88209
chr5	58889912	3.86216	3.7807	-0.15584	4.26611	3.86216
chr5	68919175	3.86201	3.6463	-0.29625	4.19175	3.86201
chr5	68931215	3.86201	3.6463	-0.29625	4.19175	3.86201
chr5	61004267	3.83036	3.68086	-0.24742	4.08551	3.83036
chr5	66262285	3.82778	3.67962	-0.27863	4.05765	3.82778
chr5	69028222	3.82289	3.60527	-0.30815	4.13976	3.82289
chr5	57649501	3.81915	3.79865	-0.18496	3.94863	3.81915
chr5	74751078	3.81637	3.72831	-0.16964	4.22451	3.81637
chr5	58498028	3.81359	3.59763	-0.29514	4.17329	3.81359
chr5	68940808	3.81308	3.59803	-0.29469	4.14942	3.81308
chr5	57835216	3.79502	3.7339	-0.17657	3.99116	3.79502
chr5	68075689	3.79382	3.57812	-0.31173	4.10292	3.79382
chr5	57854835	3.79297	3.83067	-0.1223	3.89095	3.79297
chr5	59368527	3.78357	3.99477	0.17218	4.12502	3.78357
chr5	59369175	3.78357	3.99477	0.17218	4.12502	3.78357
chr5	59519768	3.78017	3.57928	-0.27398	4.1129	3.78017
chr5	66342035	3.77362	3.72979	-0.20369	3.92279	3.77362
chr5	61629309	3.76049	3.57124	-0.25646	4.12029	3.76049
chr2	71118425	3.75756	3.59537	-0.24605	4.03832	3.75756
chr5	58475409	3.75224	3.54557	-0.28574	4.12118	3.75224
chr5	58827888	3.73517	3.53304	-0.27544	4.0771	3.73517
chr5	60643721	3.71883	3.567	-0.23197	4.11468	3.71883
chr5	60817041	3.71883	3.567	-0.23197	4.11468	3.71883
chr5	57707464	3.71207	3.63618	-0.22689	3.88895	3.71207
chr5	57821104	3.7079	3.64652	-0.19633	3.88744	3.7079
chr5	58488960	3.70333	3.49211	-0.29263	4.06629	3.70333
chr5	55087497	3.69985	3.6044	-0.17368	4.10142	3.69985
chr2	71129159	3.69881	3.64096	-0.18762	3.88127	3.69881
chr5	56748028	3.69127	3.49922	-0.26372	4.05478	3.69127
chr5	56753297	3.69127	3.49922	-0.26372	4.05478	3.69127
chr5	63302397	3.69077	3.50577	-0.26547	4.07443	3.69077
chr5	58390061	3.68334	3.52347	-0.2395	4.07543	3.68334
chr5	57981924	3.67578	3.45568	-0.31658	3.99693	3.67578
chr5	58822982	3.6746	3.50046	-0.24229	4.04527	3.6746
chr5	59334951	3.65212	4.01651	0.41493	3.86552	3.65212
chr5	59337011	3.65212	4.01651	0.41493	3.86552	3.65212
chr5	63179290	3.64119	3.44137	-0.27963	3.96693	3.64119
chr5	60288088	3.63845	3.69307	-0.04549	4.00093	3.63845
chr5	65528841	3.6359	3.45246	-0.25095	3.98712	3.6359
chr5	58467941	3.62682	3.41329	-0.29828	3.98463	3.62682
chr5	58473316	3.62682	3.41329	-0.29828	3.98463	3.62682
chr5	66494593	3.59896	3.41247	-0.27803	3.89543	3.59896
chr5	56748874	3.59702	3.41047	-0.26054	3.96443	3.59702
chr5	58452402	3.57028	3.42724	-0.21816	3.95812	3.57028
chr5	58459673	3.57028	3.42724	-0.21816	3.95812	3.57028
chr5	63134197	3.53297	3.59156	-0.09679	3.64463	3.53297
chr5	58766831	3.51016	3.49155	-0.18161	3.65228	3.51016
chr5	65576439	3.50862	3.29914	-0.29592	3.85152	3.50862
chr26	27476357	3.50043	3.35447	-0.24188	3.76797	3.50043
chr5	63145817	3.49739	3.55316	-0.09874	3.61301	3.49739
chr5	63155285	3.49739	3.55316	-0.09874	3.61301	3.49739
chr5	63158681	3.49739	3.55316	-0.09874	3.61301	3.49739
chr5	63159139	3.49739	3.55316	-0.09874	3.61301	3.49739
chr5	64279175	3.49463	3.48484	-0.08951	3.88524	3.49463
chr5	58771577	3.48346	3.50932	-0.14562	3.59219	3.48346
chr5	60477735	3.48183	3.28877	-0.28062	3.8583	3.48183
chr26	27395369	3.46139	3.50499	-0.03846	3.85316	3.46139
chr5	68080708	3.46046	3.2472	-0.31296	3.78303	3.46046
chr5	53543434	3.4339	3.34089	-0.1798	3.83377	3.4339
chr5	53548029	3.4339	3.34089	-0.1798	3.83377	3.4339
chr5	65150181	3.42869	3.2975	-0.19615	3.75252	3.42869
chr5	59869930	3.41229	3.20403	-0.29789	3.75639	3.41229
chr5	59880451	3.41229	3.20403	-0.29789	3.75639	3.41229
chr5	59884939	3.41229	3.20403	-0.29789	3.75639	3.41229
chr5	53158389	3.41	3.22819	-0.25713	3.76786	3.41
chr5	53160641	3.41	3.22819	-0.25713	3.76786	3.41
chr5	63320881	3.39515	3.17873	-0.31409	3.73656	3.39515
chr2	71101534	3.39385	3.3057	-0.2061	3.61354	3.39385
chr2	71109752	3.39385	3.3057	-0.2061	3.61354	3.39385
chr5	68949937	3.39368	3.19051	-0.29551	3.71936	3.39368
chr5	61720591	3.38802	3.24624	-0.22518	3.77718	3.38802
chr5	63283242	3.3823	3.20201	-0.26911	3.76266	3.3823
chr5	59708857	3.37294	3.6241	0.22089	3.68515	3.37294
chr5	58482246	3.35347	3.14795	-0.29731	3.71266	3.35347
chr5	58484384	3.35347	3.14795	-0.29731	3.71266	3.35347
chr5	58486757	3.35347	3.14795	-0.29731	3.71266	3.35347
chr5	65607591	3.34908	3.1866	-0.25328	3.73697	3.34908
chr5	68206551	3.34056	3.42228	-0.09467	3.41327	3.34056
chr5	61736500	3.32208	3.14582	-0.26172	3.69788	3.32208
chr5	63305232	3.30904	3.11454	-0.28662	3.67946	3.30904
chr5	63316422	3.30904	3.11454	-0.28662	3.67946	3.30904
chr5	63928160	3.28536	3.17796	-0.17703	3.60343	3.28536
chr5	75099675	3.28334	3.23393	-0.18082	3.47599	3.28334
chr5	58625745	3.28235	3.13378	-0.22991	3.6634	3.28235
chr16	26477692	3.27039	3.27012	-0.13958	3.43429	3.27039
chr16	26472996	3.26867	3.17487	-0.19474	3.51368	3.26867
chr5	60449875	3.2544	3.35891	0.02435	3.62973	3.2544
chr5	58714834	3.24716	3.05322	-0.28327	3.579	3.24716
chr5	53158734	3.2429	3.05949	-0.26427	3.59162	3.2429
chr5	74753095	3.24113	3.43165	0.13259	3.58538	3.24113
chr5	66156502	3.23549	3.18448	-0.2084	3.41244	3.23549
chr5	61632734	3.2302	3.04916	-0.26153	3.58214	3.2302
chr5	65579315	3.21559	3.30626	-0.00317	3.58227	3.21559
chr5	57174932	3.20845	3.21361	-0.17235	3.33971	3.20845
chr26	27910578	3.20163	3.02764	-0.25166	3.54736	3.20163
chr5	65880751	3.20161	3.0779	-0.20924	3.5892	3.20161
chr5	65668723	3.19878	3.60846	0.29088	2.87261	3.19878
chr5	65673135	3.19878	3.60846	0.29088	2.87261	3.19878
chr5	65675605	3.19878	3.60846	0.29088	2.87261	3.19878
chr5	65677786	3.19878	3.60846	0.29088	2.87261	3.19878
chr5	65680097	3.19878	3.60846	0.29088	2.87261	3.19878
chr5	64094681	3.1853	3.12167	-0.14205	3.56653	3.1853
chr5	60462295	3.18118	3.03509	-0.24278	3.57152	3.18118
chr5	60468450	3.18118	3.03509	-0.24278	3.57152	3.18118
chr5	60481352	3.18118	3.03509	-0.24278	3.57152	3.18118
chr5	60485067	3.18118	3.03509	-0.24278	3.57152	3.18118
chr5	60487329	3.18118	3.03509	-0.24278	3.57152	3.18118
chr5	60491484	3.18118	3.03509	-0.24278	3.57152	3.18118
chr5	60498200	3.18118	3.03509	-0.24278	3.57152	3.18118
chr5	60501238	3.18118	3.03509	-0.24278	3.57152	3.18118
chr5	60503432	3.18118	3.03509	-0.24278	3.57152	3.18118
chr5	60510880	3.18118	3.03509	-0.24278	3.57152	3.18118
chr5	60513042	3.18118	3.03509	-0.24278	3.57152	3.18118
chr5	60457056	3.17481	3.02247	-0.24839	3.56289	3.17481
chr5	60475380	3.17481	3.02247	-0.24839	3.56289	3.17481
chr5	58725143	3.17324	3.08709	-0.22456	3.38501	3.17324
chr5	62933023	3.17116	3.67569	0.51468	2.55479	3.17116
chr26	27328670	3.166	3.00874	-0.24713	3.4626	3.166
chr26	27898308	3.14924	2.98296	-0.25514	3.45551	3.14924
chr5	54677948	3.14635	3.15839	-0.08096	3.53964	3.14635
chr5	59585500	3.14486	3.05157	-0.18552	3.53908	3.14486
chr26	27470653	3.1423	3.00679	-0.22513	3.52872	3.1423
chr5	61099520	3.13994	3.02695	-0.24219	3.37484	3.13994
chr5	61102686	3.13994	3.02695	-0.24219	3.37484	3.13994
chr5	61107321	3.13994	3.02695	-0.24219	3.37484	3.13994
chr5	61109411	3.13994	3.02695	-0.24219	3.37484	3.13994
chr5	61111515	3.13994	3.02695	-0.24219	3.37484	3.13994
chr5	61114572	3.13994	3.02695	-0.24219	3.37484	3.13994
chr5	61116933	3.13994	3.02695	-0.24219	3.37484	3.13994
chr3	6904814	3.11893	2.99168	-0.21847	3.50737	3.11893
chr23	34304346	3.11461	2.96425	3.45931	-0.22252	3.11461
chr26	27908511	3.08958	2.91438	-0.25811	3.42768	3.08958
chr23	34306524	3.07632	2.92394	3.41575	-0.22628	3.07632
chr23	34308607	3.07632	2.92394	3.41575	-0.22628	3.07632
chr5	63023882	3.06379	2.85963	-0.3333	3.37042	3.06379
chr5	66644623	3.06075	3.03967	-0.1081	3.44469	3.06075
chr5	58627846	3.05854	2.90144	-0.24474	3.43254	3.05854
chr5	68211059	3.05696	3.20328	-0.03658	3.08579	3.05696
chr5	68213106	3.05696	3.20328	-0.03658	3.08579	3.05696
chr5	68225877	3.05696	3.20328	-0.03658	3.08579	3.05696
chr5	65041312	3.05401	2.96306	-0.22971	3.27314	3.05401
chr5	56968715	3.0483	3.02407	-0.1853	3.21455	3.0483
chr10	23299673	3.04088	3.04504	-0.12022	3.25566	3.04088
chr5	64235301	3.03887	2.88884	-0.27875	3.302	3.03887
chr5	63125221	3.03464	3.10442	-0.09146	3.15241	3.03464
chr5	63127441	3.03464	3.10442	-0.09146	3.15241	3.03464
chr5	63129442	3.03464	3.10442	-0.09146	3.15241	3.03464
chr5	63131466	3.03464	3.10442	-0.09146	3.15241	3.03464
chr5	59771818	3.03403	3.04612	-0.07842	3.41749	3.03403
chr24	40095242	3.03354	3.58694	0.81296	2.10479	3.03354
chr5	58000768	3.03326	3.01643	-0.16257	3.20693	3.03326
chr10	35494733	3.02735	3.19336	-0.02996	3.09921	3.02735
chr26	27762329	3.02317	2.92338	-0.22052	3.26104	3.02317
chr5	64646496	3.0125	2.81331	-0.30176	3.3553	3.0125
chr5	59677894	3.00541	3.20694	0.09279	3.32608	3.00541
chr5	58882701	3.00512	2.8813	-0.2316	3.26822	3.00512
chr5	59699319	3.00265	3.09396	0.00285	3.37781	3.00265
chr5	60347616	2.99907	2.86085	-0.22606	3.29381	2.99907
chr5	63136761	2.99891	3.0659	-0.0935	3.12055	2.99891
chr5	63156550	2.99891	3.0659	-0.0935	3.12055	2.99891
chr5	55106080	2.99781	2.8985	-0.19853	3.39096	2.99781
chr5	55108154	2.99781	2.8985	-0.19853	3.39096	2.99781
chr5	71024201	2.99665	2.86624	-0.2617	3.24688	2.99665
chr5	71033902	2.99665	2.86624	-0.2617	3.24688	2.99665
chr5	64027612	2.99161	2.89752	-0.19398	3.38539	2.99161
chr5	64032089	2.99161	2.89752	-0.19398	3.38539	2.99161
chr5	64035990	2.99161	2.89752	-0.19398	3.38539	2.99161
chr5	64073324	2.99161	2.89752	-0.19398	3.38539	2.99161
chr5	74611605	2.99011	2.80575	-0.30123	3.29075	2.99011
chr5	65579793	2.98247	2.78684	-0.29678	3.32546	2.98247
chr33	3179090	2.98022	3.32048	0.34322	3.20878	2.98022
chr5	55101364	2.97894	2.84786	-0.23057	3.36709	2.97894
chr5	71023105	2.97867	2.85865	-0.25612	3.22019	2.97867
chr5	62484445	2.97212	2.80041	-0.27378	3.34871	2.97212
chr10	16118097	2.9646	2.93268	3.19134	-0.14555	2.9646
chr10	16135971	2.9646	2.93268	3.19134	-0.14555	2.9646
chr10	16138674	2.9646	2.93268	3.19134	-0.14555	2.9646
chr10	16151568	2.9646	2.93268	3.19134	-0.14555	2.9646
chr10	16199198	2.9646	2.93268	3.19134	-0.14555	2.9646
chr5	58887091	2.95315	2.82948	-0.21721	3.33772	2.95315
chr16	26412359	2.94763	2.90698	-0.16159	3.16154	2.94763
chr16	26412942	2.94763	2.90698	-0.16159	3.16154	2.94763
chr16	26433633	2.94763	2.90698	-0.16159	3.16154	2.94763
chr5	67277551	2.94761	2.95399	-0.08552	3.32962	2.94761
chr5	62276085	2.94642	2.87924	-0.21167	3.1524	2.94642
chr5	62278289	2.94642	2.87924	-0.21167	3.1524	2.94642
chr5	61128806	2.94443	2.75861	-0.2872	3.26809	2.94443
chr2	71180823	2.94335	3.13633	0.01094	2.93446	2.94335
chr2	71183029	2.94335	3.13633	0.01094	2.93446	2.94335
chr1	112747419	2.93549	2.98884	-0.10339	3.07049	2.93549
chr26	24507506	2.93449	2.78458	-0.22876	3.28628	2.93449
chr5	60430879	2.92788	2.78035	-0.25711	3.20805	2.92788
chr5	60437286	2.92788	2.78035	-0.25711	3.20805	2.92788
chr5	60439209	2.92788	2.78035	-0.25711	3.20805	2.92788
chr5	60452383	2.92788	2.78035	-0.25711	3.20805	2.92788
chr5	60494163	2.92788	2.78035	-0.25711	3.20805	2.92788
chr5	60505466	2.92788	2.78035	-0.25711	3.20805	2.92788
chr5	60560780	2.92788	2.78035	-0.25711	3.20805	2.92788
chr5	58235267	2.92255	2.90547	-0.11261	3.31126	2.92255
chr2	71197049	2.9183	2.78439	-0.23881	3.19399	2.9183
chr5	57979871	2.91147	3.01691	-0.08061	2.979	2.91147
chr5	55095020	2.90654	2.7048	-0.31507	3.24172	2.90654
chr5	55097081	2.90654	2.7048	-0.31507	3.24172	2.90654
chr5	55097250	2.90654	2.7048	-0.31507	3.24172	2.90654
chr5	64576855	2.88834	2.70412	-0.29785	3.19799	2.88834
chr5	53374359	2.88292	2.74598	-0.24467	3.27098	2.88292
chr5	63088312	2.88233	3.27177	0.23102	2.62495	2.88233
chr5	59714328	2.8818	2.78708	-0.18424	3.26413	2.8818
chr5	65831672	2.88147	2.73771	-0.22267	3.23337	2.88147
chr5	57520833	2.87559	2.71968	-0.30316	3.14007	2.87559
chr5	64630776	2.86985	2.71135	-0.25703	3.2445	2.86985
chr5	63622336	2.86396	2.71717	-0.2268	3.19441	2.86396
chr5	63639713	2.86396	2.71717	-0.2268	3.19441	2.86396
chr5	53541178	2.86273	2.73461	-0.22622	3.2462	2.86273
chr26	27679511	2.8607	2.72054	-0.24152	3.24344	2.8607
chr5	65005957	2.85636	2.70214	-0.27946	3.13273	2.85636
chr5	65007978	2.85636	2.70214	-0.27946	3.13273	2.85636
chr5	65008335	2.85636	2.70214	-0.27946	3.13273	2.85636
chr5	65024114	2.85636	2.70214	-0.27946	3.13273	2.85636
chr5	65026386	2.85636	2.70214	-0.27946	3.13273	2.85636
chr13	25428367	2.85571	2.67961	-0.28998	3.15891	2.85571
chr26	27684277	2.85297	2.73159	-0.22513	3.24088	2.85297
chr5	63235273	2.85204	2.72584	-0.21618	3.22871	2.85204
chr5	63246671	2.85204	2.72584	-0.21618	3.22871	2.85204
chr5	63256997	2.85204	2.72584	-0.21618	3.22871	2.85204
chr5	63266180	2.85204	2.72584	-0.21618	3.22871	2.85204
chr5	63314283	2.85204	2.72584	-0.21618	3.22871	2.85204
chr5	63325407	2.85204	2.72584	-0.21618	3.22871	2.85204
chr5	57522230	2.85178	2.71967	-0.28718	3.09716	2.85178
chr5	55112034	2.84768	2.72196	-0.22962	3.23471	2.84768
chr5	70990054	2.8448	2.68706	-0.29383	3.11767	2.8448
chr5	64217696	2.84449	2.7098	-0.25134	3.11393	2.84449
chr5	71001788	2.84398	2.67902	-0.29762	3.12437	2.84398
chr26	27676254	2.84378	2.67642	-0.26929	3.2157	2.84378
chr2	69164214	2.83652	2.66862	-0.29266	3.12474	2.83652
chr33	3160189	2.8328	3.15647	0.31164	3.07556	2.8328
chr5	60313091	2.83273	2.70252	-0.24881	3.09828	2.83273
chr5	60325355	2.83273	2.70252	-0.24881	3.09828	2.83273
chr5	60339686	2.83273	2.70252	-0.24881	3.09828	2.83273
chr5	60367967	2.83273	2.70252	-0.24881	3.09828	2.83273
chr5	60391177	2.83273	2.70252	-0.24881	3.09828	2.83273
chr5	59748001	2.82715	2.7803	-0.13033	3.17492	2.82715
chr5	66164174	2.82304	2.78891	-0.20171	3.00151	2.82304
chr5	59353059	2.82214	3.22489	0.48843	2.96751	2.82214
chr5	74757338	2.82158	3.02807	0.14265	3.15063	2.82158
chr5	64314489	2.81852	2.71214	-0.18302	3.17553	2.81852
chr5	59476343	2.81791	3.3823	1.15069	2.3088	2.81791
chr2	72351233	2.81781	2.79564	-0.19429	2.98679	2.81781
chr26	27684700	2.81762	2.68881	-0.23386	3.20359	2.81762
chr5	65018366	2.81395	2.67278	-0.27243	3.07914	2.81395
chr16	26444727	2.80988	2.64662	-0.26025	3.1235	2.80988
chr33	3193846	2.80963	3.15292	0.34837	3.03191	2.80963
chr5	59407654	2.80829	3.2359	0.55094	2.91002	2.80829
chr5	59412393	2.80829	3.2359	0.55094	2.91002	2.80829
chr5	54923368	2.80406	2.6298	-0.27439	3.16589	2.80406
chr5	61522222	2.80335	2.82266	-0.14318	2.95332	2.80335
chr5	61523193	2.80335	2.82266	-0.14318	2.95332	2.80335
chr5	61524205	2.80335	2.82266	-0.14318	2.95332	2.80335
chr5	61525562	2.80335	2.82266	-0.14318	2.95332	2.80335
chr5	61528819	2.80335	2.82266	-0.14318	2.95332	2.80335
chr5	64291752	2.8009	2.67785	-0.20166	3.15765	2.8009
chr5	67078460	2.79954	2.6313	-0.26064	3.15124	2.79954
chr24	34842049	2.79943	2.92997	2.8475	-0.06111	2.79943
chr5	74699925	2.79877	2.70408	-0.20237	3.19018	2.79877
chr24	38868995	2.79834	2.66268	3.05048	-0.28597	2.79834
chr26	23418072	2.7952	2.60755	-0.29376	3.14732	2.7952
chr33	3164927	2.79298	3.17991	0.42938	2.95985	2.79298
chr26	27647709	2.79184	2.61777	-0.28176	3.16196	2.79184
chr10	35491902	2.78643	3.07631	0.0721	2.71487	2.78643
chr10	35496136	2.78643	3.07631	0.0721	2.71487	2.78643
chr10	35501053	2.78643	3.07631	0.0721	2.71487	2.78643
chr10	35503157	2.78643	3.07631	0.0721	2.71487	2.78643
chr5	64114178	2.78394	2.67645	-0.21406	3.17296	2.78394
chr13	25432187	2.77934	2.60818	-0.29092	3.07714	2.77934
chr13	25437528	2.77024	2.61102	-0.28572	3.05361	2.77024
chr5	64730574	2.76511	2.66997	-0.22163	3.00652	2.76511
chr26	27654125	2.76458	2.61856	-0.25243	3.14496	2.76458
chr5	64797051	2.76314	2.6161	-0.27059	3.03977	2.76314
chr33	3158110	2.75212	3.22971	0.68005	2.73338	2.75212
chr5	68223759	2.74305	2.94399	0.01801	2.73495	2.74305
chr3	11601857	2.73863	2.57894	-0.29958	3.01582	2.73863
chr5	65013617	2.7375	2.5786	-0.2839	3.02326	2.7375
chr5	65015114	2.7375	2.5786	-0.2839	3.02326	2.7375
chr5	65520559	2.72199	3.22854	0.53281	2.12431	2.72199
chr9	2807969	2.71463	2.70148	-0.12463	2.96983	2.71463
chr5	61957276	2.71391	2.73144	-0.07907	3.08154	2.71391
chr5	60307375	2.71107	2.573	-0.2547	2.98892	2.71107
chr5	59402529	2.70774	3.10415	0.47115	2.86035	2.70774
chr33	2919603	2.70626	2.87727	0.08938	3.04845	2.70626
chr5	53556923	2.70201	2.53817	-0.2767	3.07696	2.70201
chr5	65075587	2.69788	2.62006	-0.21248	2.9265	2.69788
chr5	64964656	2.69785	3.24321	0.66571	1.87322	2.69785
chr10	16087141	2.69452	2.74722	2.84572	-0.10195	2.69452
chr10	16100691	2.69452	2.74722	2.84572	-0.10195	2.69452
chr10	16110663	2.69452	2.74722	2.84572	-0.10195	2.69452
chr10	16120216	2.69452	2.74722	2.84572	-0.10195	2.69452
chr10	16193005	2.69452	2.74722	2.84572	-0.10195	2.69452
chr10	16195255	2.69452	2.74722	2.84572	-0.10195	2.69452
chr10	16264953	2.69452	2.74722	2.84572	-0.10195	2.69452
chr10	16306193	2.69452	2.74722	2.84572	-0.10195	2.69452
chr10	16337007	2.69452	2.74722	2.84572	-0.10195	2.69452
chr10	16261458	2.69438	2.9699	2.61777	0.09298	2.69438
chr5	60545372	2.68985	2.53807	-0.24177	3.04335	2.68985
chr5	64716518	2.6892	2.5752	-0.23534	2.94875	2.6892
chr6	50620238	2.67848	2.49897	-0.31328	2.97927	2.67848
chr6	50634340	2.67848	2.49897	-0.31328	2.97927	2.67848
chr1	112727992	2.67738	2.89374	0.0314	2.66639	2.67738
chr5	63567758	2.67174	2.53238	-0.22776	2.98771	2.67174
chr5	63563322	2.67171	2.50159	-0.28235	2.98248	2.67171
chr5	63565440	2.67171	2.50159	-0.28235	2.98248	2.67171
chr5	67175834	2.67032	2.50939	-0.27925	2.96644	2.67032
chr5	60705338	2.6699	2.53733	-0.253	2.94295	2.6699
chr5	60769510	2.6699	2.53733	-0.253	2.94295	2.6699
chr5	60772070	2.6699	2.53733	-0.253	2.94295	2.6699
chr5	60821930	2.6699	2.53733	-0.253	2.94295	2.6699
chr5	65623261	2.66867	2.62954	-0.20944	2.85567	2.66867
chr5	65629903	2.66867	2.62954	-0.20944	2.85567	2.66867
chr12	29245108	2.66529	2.80592	-0.0453	2.77251	2.66529
chr5	54379925	2.66502	2.57975	-0.24583	2.88541	2.66502
chr5	65555529	2.66407	2.59494	-0.18527	2.90508	2.66407
chr10	35498709	2.66342	3.21965	0.94138	1.69079	2.66342
chr5	53175633	2.66074	2.49639	-0.26615	3.02194	2.66074
chr5	61210847	2.65239	2.51651	-0.2441	3.03209	2.65239
chr5	61121949	2.64431	2.46731	-0.28237	2.98574	2.64431
chr20	47269431	2.63421	2.68169	-0.1149	2.77653	2.63421
chr5	68013584	2.63371	2.46461	-0.30527	2.92591	2.63371
chr5	68014045	2.63371	2.46461	-0.30527	2.92591	2.63371
chr5	59842254	2.62649	3.01862	0.26215	2.37028	2.62649
chr5	66514314	2.624	2.44978	-0.30667	2.92386	2.624
chr5	61608332	2.62352	2.53606	-0.17994	2.90674	2.62352
chr5	65141348	2.61896	2.45663	-0.26118	2.94662	2.61896
chr5	20960851	2.61886	2.7798	-0.02854	2.65059	2.61886
chr5	20965183	2.61886	2.7798	-0.02854	2.65059	2.61886
chr5	60528703	2.61779	2.47868	-0.28065	2.88454	2.61779
chr5	58238713	2.61695	2.48869	-0.2336	2.99523	2.61695
chr5	58244557	2.61695	2.48869	-0.2336	2.99523	2.61695
chr5	4031651	2.61656	2.6568	-0.08634	2.8961	2.61656
chr5	64678375	2.61069	2.71408	-0.00567	2.96168	2.61069
chr5	65691266	2.60924	2.46675	-0.28365	2.87901	2.60924
chr26	27651941	2.6092	2.4671	-0.25469	2.9879	2.6092
chr5	58647337	2.6085	2.45052	-0.2664	2.97784	2.6085
chr26	27887083	2.60814	2.4505	-0.26813	2.97938	2.60814
chr2	70799262	2.60621	2.48061	-0.25374	2.8721	2.60621
chr3	11605147	2.60563	2.44782	-0.3014	2.88577	2.60563
chr5	57481824	2.60261	2.42299	-0.31816	2.90481	2.60261
chr5	57484875	2.60261	2.42299	-0.31816	2.90481	2.60261
chr5	57487984	2.60261	2.42299	-0.31816	2.90481	2.60261
chr5	65927512	2.59455	2.50875	-0.2548	2.81486	2.59455
chr5	59507201	2.59443	2.48767	-0.21178	2.97574	2.59443
chr5	64684244	2.58863	2.54893	-0.15267	2.82943	2.58863
chr5	57692408	2.58168	2.44616	-0.2888	2.84191	2.58168
chr23	32696450	2.58139	2.64463	2.9436	-0.04039	2.58139
chr5	53159398	2.57877	2.48635	-0.19256	2.95789	2.57877
chr5	62386027	2.57507	2.56476	-0.12163	2.96145	2.57507
chr26	27644466	2.57412	2.4265	-0.26187	2.95043	2.57412
chr26	27682627	2.5722	2.4889	-0.19584	2.95921	2.5722
chr1	112821687	2.57111	2.61008	-0.11411	2.73238	2.57111
chr5	64344165	2.56736	2.51558	-0.16037	2.81775	2.56736
chr13	22213298	2.56528	2.83523	0.10187	2.48641	2.56528
chr2	71091664	2.56285	2.41975	-0.25316	2.85784	2.56285
chr10	34363201	2.5624	3.03606	0.41021	2.10761	2.5624
chr5	60570849	2.55814	2.42358	-0.22955	2.86573	2.55814
chr5	62309524	2.55582	2.56024	-0.10862	2.94133	2.55582
chr5	67992478	2.55555	2.38314	-0.29639	2.86478	2.55555
chr16	41342765	2.55547	2.41994	-0.23182	2.92001	2.55547
chr11	48856526	2.55279	2.45285	-0.19019	2.84769	2.55279
chr26	23722208	2.54767	2.96467	0.20776	2.27943	2.54767
chr1	113327425	2.5473	2.52446	-0.17902	2.73717	2.5473
chr5	65476393	2.54709	2.46361	-0.23461	2.77579	2.54709
chr5	61313156	2.54412	2.4046	-0.25104	2.83589	2.54412
chr5	59356169	2.53062	2.88727	0.38188	2.73283	2.53062
chr2	71148108	2.52952	2.46131	-0.2172	2.75086	2.52952
chr2	71150711	2.52952	2.46131	-0.2172	2.75086	2.52952
chr6	50654469	2.52907	2.34099	-0.31226	2.8688	2.52907
chr5	65044125	2.52608	2.59301	-0.03878	2.88532	2.52608
chr5	61885566	2.52263	2.4768	-0.19786	2.72938	2.52263
chr5	65614082	2.51521	2.83546	0.15444	2.38477	2.51521
chr6	50617382	2.51101	2.34779	-0.3067	2.80043	2.51101
chr5	61680430	2.5058	2.33066	-0.30082	2.87188	2.5058
chr5	58764014	2.50377	2.31378	-0.31834	2.84552	2.50377
chr5	65090912	2.49844	2.33358	-0.28833	2.80415	2.49844
chr5	65096657	2.49844	2.33358	-0.28833	2.80415	2.49844
chr2	72359289	2.49779	2.43784	-0.22955	2.70559	2.49779
chr2	72361637	2.49779	2.43784	-0.22955	2.70559	2.49779
chr5	67973446	2.4976	2.33113	-0.30608	2.79284	2.4976
chr5	54830157	2.49698	2.32249	-0.29633	2.85952	2.49698
chr10	16096215	2.49669	2.47475	2.72421	-0.1436	2.49669
chr26	27655052	2.49647	2.34329	-0.26863	2.86744	2.49647
chr5	65559898	2.49239	2.32621	-0.30368	2.78902	2.49239
chr5	67973964	2.48909	2.32907	-0.30223	2.77769	2.48909
chr5	67975806	2.48909	2.32907	-0.30223	2.77769	2.48909
chr33	2891246	2.48804	2.66882	0.096	2.82177	2.48804
chr33	2893710	2.48804	2.66882	0.096	2.82177	2.48804
chr33	2896117	2.48804	2.66882	0.096	2.82177	2.48804
chr5	57500488	2.48771	2.30935	-0.31913	2.79441	2.48771
chr5	57500594	2.48771	2.30935	-0.31913	2.79441	2.48771
chr5	61177166	2.48478	2.38929	-0.18791	2.77751	2.48478
chr5	61181803	2.48478	2.38929	-0.18791	2.77751	2.48478
chr5	64870919	2.48291	2.34431	-0.2401	2.7893	2.48291
chr5	64873877	2.48291	2.34431	-0.2401	2.7893	2.48291
chr26	27660304	2.48065	2.3257	-0.27112	2.85041	2.48065
chr5	64691377	2.48032	2.37097	-0.19276	2.80941	2.48032
chr6	50651478	2.4773	2.29989	-0.31327	2.78734	2.4773
chr5	66260284	2.46716	2.29229	-0.2952	2.82473	2.46716
chr12	29355455	2.46276	2.38192	-0.17374	2.75216	2.46276
chr33	3029172	2.45788	2.9683	0.83052	2.3096	2.45788
chr5	64954429	2.45735	2.9881	0.58977	1.74927	2.45735
chr33	2904817	2.45469	2.63839	0.09868	2.78632	2.45469
chr5	69059424	2.44783	2.6165	-0.01772	2.48727	2.44783
chr2	70794319	2.44717	2.34321	-0.24415	2.6988	2.44717
chr2	70797124	2.44717	2.34321	-0.24415	2.6988	2.44717
chr5	63641337	2.44547	2.31281	-0.22459	2.79394	2.44547
chr5	80187410	2.44467	2.37155	-0.17223	2.8186	2.44467
chr5	80190494	2.44467	2.37155	-0.17223	2.8186	2.44467
chr13	22201327	2.44133	2.38975	-0.22533	2.64465	2.44133
chr5	61590618	2.43564	2.3673	-0.17292	2.7012	2.43564
chr14	50869594	2.43417	2.67903	0.06578	2.397	2.43417
chr5	60378692	2.4238	2.5103	-0.10474	2.52734	2.4238
chr5	60394800	2.4238	2.5103	-0.10474	2.52734	2.4238
chr5	62353625	2.42345	2.31138	-0.19804	2.76592	2.42345
chr5	67941496	2.42338	2.32503	-0.2155	2.80581	2.42338
chr5	59415447	2.42176	2.8106	0.44793	2.57823	2.42176
chr5	59424056	2.42176	2.8106	0.44793	2.57823	2.42176
chr5	65067400	2.4213	2.26916	-0.28459	2.71305	2.4213
chr5	57671820	2.4191	2.29603	-0.28395	2.67483	2.4191
chr5	65048509	2.41751	2.26883	-0.28382	2.70486	2.41751
chr5	65050847	2.41751	2.26883	-0.28382	2.70486	2.41751
chr5	65050884	2.41751	2.26883	-0.28382	2.70486	2.41751
chr5	63610256	2.41692	2.2827	-0.22737	2.76298	2.41692
chr5	63612353	2.41692	2.2827	-0.22737	2.76298	2.41692
chr5	63616122	2.41692	2.2827	-0.22737	2.76298	2.41692
chr5	63618881	2.41692	2.2827	-0.22737	2.76298	2.41692
chr5	63621750	2.41692	2.2827	-0.22737	2.76298	2.41692
chr5	63630412	2.41692	2.2827	-0.22737	2.76298	2.41692
chr5	63633456	2.41692	2.2827	-0.22737	2.76298	2.41692
chr5	64359450	2.41585	2.96966	0.76233	1.5055	2.41585
chr5	59881205	2.41493	2.24537	-0.29582	2.72931	2.41493
chr5	59892804	2.41493	2.24537	-0.29582	2.72931	2.41493
chr5	62437664	2.41468	2.52305	0.00541	2.77567	2.41468
chr6	51298647	2.41047	2.23876	-0.30652	2.71977	2.41047
chr5	65087475	2.40989	2.2487	-0.28806	2.71484	2.40989
chr5	62751958	2.40493	2.33587	-0.16051	2.76749	2.40493
chr5	64940735	2.39855	2.68906	0.10805	2.31895	2.39855
chr5	57765834	2.39713	2.29764	-0.26099	2.6378	2.39713
chr23	26123528	2.39625	2.26654	2.72143	-0.22209	2.39625
chr5	57604251	2.39605	2.42807	-0.07241	2.75902	2.39605
chr26	27658140	2.39471	2.22602	-0.29045	2.75381	2.39471
chr3	11597436	2.39012	2.21594	-0.31257	2.70082	2.39012
chr5	56613167	2.3868	2.25474	-0.25231	2.76291	2.3868
chr9	40867884	2.38378	2.49741	-0.06006	2.54931	2.38378
chr33	2938728	2.38313	2.70515	0.29926	2.61757	2.38313
chr5	62248992	2.38187	2.37456	-0.10791	2.71401	2.38187
chr5	67935389	2.37987	2.25837	-0.24069	2.75774	2.37987
chr5	67936809	2.37987	2.25837	-0.24069	2.75774	2.37987
chr5	57275967	2.37824	2.20139	-0.30088	2.71537	2.37824
chr5	57279192	2.37824	2.20139	-0.30088	2.71537	2.37824
chr5	57282281	2.37824	2.20139	-0.30088	2.71537	2.37824
chr5	57283267	2.37824	2.20139	-0.30088	2.71537	2.37824
chr5	57284469	2.37824	2.20139	-0.30088	2.71537	2.37824
chr5	57287297	2.37824	2.20139	-0.30088	2.71537	2.37824
chr5	69952579	2.36676	2.2348	-0.28999	2.63229	2.36676
chr5	64296191	2.36597	2.27567	-0.17993	2.7217	2.36597
chr5	67993484	2.36145	2.39975	-0.14209	2.50787	2.36145
chr5	62734387	2.36137	2.26088	-0.22936	2.74594	2.36137
chr2	71139844	2.35919	2.26382	-0.23815	2.60784	2.35919
chr26	27125274	2.35693	2.20065	-0.26529	2.70618	2.35693
chr5	60910992	2.35627	2.20737	-0.25161	2.68949	2.35627
chr5	60930127	2.35627	2.20737	-0.25161	2.68949	2.35627
chr5	60933266	2.35627	2.20737	-0.25161	2.68949	2.35627
chr5	61006633	2.35627	2.20737	-0.25161	2.68949	2.35627
chr5	61016440	2.35627	2.20737	-0.25161	2.68949	2.35627
chr5	61030247	2.35627	2.20737	-0.25161	2.68949	2.35627
chr5	61033920	2.35627	2.20737	-0.25161	2.68949	2.35627
chr5	61050473	2.35627	2.20737	-0.25161	2.68949	2.35627
chr5	61065337	2.35627	2.20737	-0.25161	2.68949	2.35627
chr2	71341867	2.35422	2.33785	-0.18003	2.54429	2.35422
chr5	56685651	2.35393	2.24418	-0.20993	2.71963	2.35393
chr5	56691271	2.35393	2.24418	-0.20993	2.71963	2.35393
chr2	71288590	2.3538	2.35461	-0.16709	2.53118	2.3538
chr2	71322481	2.3538	2.35461	-0.16709	2.53118	2.3538
chr2	71339283	2.3538	2.35461	-0.16709	2.53118	2.3538
chr5	74694716	2.34465	2.18387	-0.28056	2.70451	2.34465
chr5	59832967	2.34157	2.16394	-0.30549	2.67909	2.34157
chr5	63523791	2.33848	2.1855	-0.25983	2.66956	2.33848
chr33	2947767	2.33783	2.68005	0.33457	2.55005	2.33783
chr5	63649492	2.33649	2.23449	-0.19908	2.69957	2.33649
chr26	27769912	2.33573	2.1954	-0.25118	2.64189	2.33573
chr31	19746597	2.33316	2.20021	-0.2319	2.65138	2.33316
chr5	67265486	2.33249	2.33554	-0.10105	2.70071	2.33249
chr5	67268688	2.33249	2.33554	-0.10105	2.70071	2.33249
chr5	57493942	2.32931	2.15206	-0.31956	2.64538	2.32931
chr5	59594059	2.32747	2.28367	-0.16357	2.71038	2.32747
chr2	71137180	2.32446	2.24942	-0.21439	2.56431	2.32446
chr24	34970050	2.32268	2.46592	2.38193	-0.05328	2.32268
chr24	34970611	2.32268	2.46592	2.38193	-0.05328	2.32268
chr5	62741203	2.31591	2.21156	-0.2351	2.69904	2.31591
chr26	35807638	2.31531	2.85364	1.02596	1.99191	2.31531
chr5	60689429	2.31231	2.18681	-0.25505	2.5912	2.31231
chr5	74707074	2.31163	2.22664	-0.2092	2.6943	2.31163
chr5	67987022	2.30985	2.13931	-0.29784	2.63502	2.30985
chr5	67988046	2.30985	2.13931	-0.29784	2.63502	2.30985
chr5	56673339	2.30477	2.18246	-0.2467	2.68182	2.30477
chr5	56674110	2.30477	2.18246	-0.2467	2.68182	2.30477
chr5	58607400	2.29896	2.3152	-0.09935	2.67551	2.29896
chr10	34037389	2.2987	2.26277	-0.13833	2.57986	2.2987
chr26	27629456	2.29613	2.15777	-0.26433	2.66914	2.29613
chr5	57250221	2.29559	2.12191	-0.30441	2.6233	2.29559
chr5	57251238	2.29559	2.12191	-0.30441	2.6233	2.29559
chr5	57254806	2.29559	2.12191	-0.30441	2.6233	2.29559
chr5	57259019	2.29559	2.12191	-0.30441	2.6233	2.29559
chr33	2887170	2.29382	2.46907	0.08359	2.62598	2.29382
chr33	2889186	2.29382	2.46907	0.08359	2.62598	2.29382
chr5	62253578	2.29154	2.31512	-0.15605	2.4512	2.29154
chr5	67994762	2.29091	2.31918	-0.1516	2.44745	2.29091
chr5	60336058	2.28917	2.17807	-0.24818	2.55443	2.28917
chr5	74748599	2.2889	2.40967	0.01616	2.64364	2.2889
chr5	70927905	2.2789	2.19114	-0.24515	2.51899	2.2789
chr5	55764697	2.2786	2.13881	-0.24692	2.63385	2.2786
chr5	67156131	2.27672	2.10902	-0.29167	2.62547	2.27672
chr16	26469722	2.27622	2.30257	-0.12799	2.45333	2.27622
chr6	50736338	2.27581	2.10021	-0.30673	2.62002	2.27581
chr6	50738353	2.27581	2.10021	-0.30673	2.62002	2.27581
chr1	113551963	2.27578	2.23416	-0.20563	2.48435	2.27578
chr5	62733999	2.27346	2.24334	-0.1582	2.65726	2.27346
chr5	64944772	2.27202	2.55949	0.10445	2.20245	2.27202
chr5	65066157	2.26868	2.13049	-0.28062	2.55123	2.26868
chr5	75526112	2.26598	2.53379	0.2168	2.54506	2.26598
chr5	62419718	2.26429	2.34874	-0.02788	2.62889	2.26429
chr5	62427853	2.26429	2.34874	-0.02788	2.62889	2.26429
chr27	2430390	2.26005	2.23895	2.64004	-0.14104	2.26005
chr14	33559826	2.25874	2.28583	-0.10555	2.4878	2.25874
chr5	53362028	2.25798	2.10633	-0.28342	2.62688	2.25798
chr33	497552	2.25661	2.81828	1.42721	1.54384	2.25661
chr33	499606	2.25661	2.81828	1.42721	1.54384	2.25661
chr33	504165	2.25661	2.81828	1.42721	1.54384	2.25661
chr33	506324	2.25661	2.81828	1.42721	1.54384	2.25661
chr5	59801707	2.25576	2.28324	-0.08484	2.58725	2.25576
chr5	59825260	2.25576	2.28324	-0.08484	2.58725	2.25576
chr5	59872333	2.25576	2.28324	-0.08484	2.58725	2.25576
chr27	28483359	2.25567	2.16648	-0.17808	2.57561	2.25567
chr5	53527359	2.25479	2.12146	-0.257	2.6262	2.25479
chr5	68954860	2.25168	2.12211	-0.30137	2.51564	2.25168
chr24	34826068	2.2484	2.43692	2.27	-0.0042	2.2484
chr10	28583445	2.24363	2.50052	0.07643	2.20599	2.24363
chr5	65510393	2.24281	2.10726	-0.23738	2.58575	2.24281
chr6	50745727	2.24092	2.08606	-0.30328	2.53542	2.24092
chr6	50748719	2.24092	2.08606	-0.30328	2.53542	2.24092
chr10	35504006	2.23971	2.72383	0.53298	1.74644	2.23971
chr33	2884395	2.23757	2.41058	0.07914	2.56946	2.23757
chr5	63202018	2.2375	2.11359	-0.22595	2.54874	2.2375
chr5	63512688	2.23746	2.21099	-0.12289	2.58436	2.23746
chr5	73389474	2.23649	2.32872	-0.01842	2.59726	2.23649
chr5	68088646	2.23597	2.12882	-0.26305	2.49132	2.23597
chr5	63309463	2.23426	2.10954	-0.22515	2.55005	2.23426
chr27	2406548	2.23262	2.0606	2.54305	-0.32345	2.23262
chr26	27632030	2.22932	2.10841	-0.2481	2.60475	2.22932
chr5	72927892	2.22857	2.31548	-0.0245	2.59024	2.22857
chr5	58768832	2.22505	2.22847	-0.18531	2.39703	2.22505
chr5	58770996	2.22505	2.22847	-0.18531	2.39703	2.22505
chr23	23873787	2.2224	2.14522	2.49387	-0.18676	2.2224
chr5	53900224	2.21856	2.05591	-0.29946	2.53047	2.21856
chr5	53906153	2.21856	2.05591	-0.29946	2.53047	2.21856
chr15	17895346	2.21772	2.76371	1.80504	1.10561	2.21772
chr26	28367754	2.21718	2.10391	-0.24744	2.59646	2.21718
chr30	14897889	2.21681	2.15135	-0.18778	2.46906	2.21681
chr5	57272428	2.21677	2.04596	-0.30415	2.54597	2.21677
chr5	65336070	2.21673	2.12603	-0.22469	2.47421	2.21673
chr2	70447505	2.21653	2.35648	-0.04963	2.28977	2.21653
chr5	60179300	2.21556	2.03642	-0.32319	2.54626	2.21556
chr5	57778644	2.21512	2.14329	-0.24442	2.44169	2.21512
chr5	62281606	2.21249	2.35822	0.04476	2.55675	2.21249
chr2	73081716	2.20876	2.09364	-0.25845	2.47698	2.20876
chr6	28077331	2.20818	2.04263	-0.31154	2.51689	2.20818
chr6	28079682	2.20818	2.04263	-0.31154	2.51689	2.20818
chr33	2868793	2.20672	2.42197	0.1347	2.51714	2.20672
chr33	2868894	2.20672	2.42197	0.1347	2.51714	2.20672
chr5	67467944	2.20498	2.06889	-0.26656	2.57662	2.20498
chr2	72373574	2.19941	2.11988	-0.25039	2.43225	2.19941
chr6	50670942	2.19673	2.02167	-0.31313	2.53304	2.19673
chr5	53251661	2.19358	2.03338	-0.29656	2.55643	2.19358
chr2	36441754	2.18977	2.26583	-0.09393	2.32988	2.18977
chr5	69924703	2.18954	2.02506	-0.31404	2.49596	2.18954
chr5	69925748	2.18954	2.02506	-0.31404	2.49596	2.18954
chr5	67990149	2.18864	2.02849	-0.29654	2.50042	2.18864
chr5	65120750	2.1861	2.03409	-0.28611	2.49112	2.1861
chr27	20641391	2.18564	2.01965	-0.29539	2.53275	2.18564
chr5	55822677	2.18497	2.03328	-0.27499	2.54235	2.18497
chr5	69714752	2.18412	2.13831	-0.21254	2.39805	2.18412
chr5	70925141	2.18083	2.08022	-0.25538	2.43487	2.18083
chr5	68238374	2.18048	2.2161	-0.15825	2.331	2.18048
chr23	33666514	2.17999	2.22669	2.53767	-0.06388	2.17999
chr23	33668534	2.17999	2.22669	2.53767	-0.06388	2.17999
chr23	33712175	2.17999	2.22669	2.53767	-0.06388	2.17999
chr25	46373147	2.17918	2.01808	-0.29736	2.54021	2.17918
chr5	61241242	2.17374	2.09827	-0.16772	2.48463	2.17374
chr5	53627375	2.17188	2.01063	-0.29477	2.48952	2.17188
chr5	53630285	2.17188	2.01063	-0.29477	2.48952	2.17188
chr14	50890653	2.17177	2.29932	-0.06497	2.25512	2.17177
chr2	73079747	2.17077	2.08103	-0.25196	2.41488	2.17077
chr2	73099099	2.17077	2.08103	-0.25196	2.41488	2.17077
chr5	57824288	2.17074	2.13883	-0.16393	2.40011	2.17074
chr5	57612396	2.16864	2.15504	-0.11855	2.53189	2.16864
chr10	15712173	2.16605	2.4771	2.06016	0.15337	2.16605
chr5	65955909	2.1656	1.99756	-0.31631	2.47886	2.1656
chr2	73152237	2.16435	2.12062	-0.20126	2.3823	2.16435
chr10	34033928	2.16373	2.14636	-0.1231	2.45532	2.16373
chr6	50757204	2.16268	2.01432	-0.27997	2.52746	2.16268
chr5	62728505	2.16063	2.09898	-0.15854	2.51671	2.16063
chr6	50734173	2.15993	2.02644	-0.26464	2.53054	2.15993
chr26	28344747	2.15903	2.08161	-0.19792	2.53489	2.15903
chr5	51289360	2.15728	2.01971	-0.27305	2.44986	2.15728
chr5	51289449	2.15728	2.01971	-0.27305	2.44986	2.15728
chr5	64040379	2.15625	2.13491	-0.20312	2.34993	2.15625
chr5	55760140	2.15378	2.0146	-0.25142	2.50456	2.15378
chr5	54900959	2.1501	1.98169	-0.3093	2.50551	2.1501
chr5	67988484	2.14955	2.12812	-0.19328	2.34766	2.14955
chr5	80238148	2.14834	2.05159	-0.20328	2.5117	2.14834
chr5	80241031	2.14834	2.05159	-0.20328	2.5117	2.14834
chr23	23420153	2.14791	2.01123	2.47514	-0.24466	2.14791
chr10	39361678	2.14747	2.02321	-0.25182	2.51846	2.14747
chr5	62931527	2.14488	2.04491	-0.25462	2.4002	2.14488
chr11	48833942	2.14451	2.09929	-0.16085	2.39977	2.14451
chr27	20655294	2.14366	1.97852	-0.2969	2.48925	2.14366
chr26	27598156	2.13976	2.01844	-0.25328	2.51326	2.13976
chr6	50755199	2.13937	1.97065	-0.30516	2.48561	2.13937
chr5	67970160	2.138	1.98073	-0.30853	2.43948	2.138
chr5	74755259	2.13774	2.14369	-0.12128	2.5145	2.13774
chr26	28378203	2.13201	2.00624	-0.23709	2.4893	2.13201
chr5	69964680	2.12991	1.9755	-0.29331	2.43766	2.12991
chr5	69702041	2.12983	2.0843	-0.21341	2.34548	2.12983
chr5	68236001	2.12323	2.19039	-0.12968	2.25308	2.12323
chr2	71103765	2.12084	2.02585	-0.19363	2.47302	2.12084
chr5	67930069	2.1198	2.07152	-0.17583	2.49837	2.1198
chr5	62742697	2.11675	2.06829	-0.1492	2.47551	2.11675
chr15	17338471	2.11546	2.52892	2.22052	0.49531	2.11546
chr5	54896080	2.11466	1.94907	-0.30813	2.47118	2.11466
chr5	74268410	2.11129	1.95171	-0.29107	2.46203	2.11129
chr33	891140	2.11112	2.66275	1.25556	1.55423	2.11112
chr33	898203	2.11112	2.66275	1.25556	1.55423	2.11112
chr33	900238	2.11112	2.66275	1.25556	1.55423	2.11112
chr33	902509	2.11112	2.66275	1.25556	1.55423	2.11112
chr33	904905	2.11112	2.66275	1.25556	1.55423	2.11112
chr33	910350	2.11112	2.66275	1.25556	1.55423	2.11112
chr33	957178	2.11112	2.66275	1.25556	1.55423	2.11112
chr13	26953467	2.10533	1.99425	-0.20928	2.44461	2.10533
chr13	26955104	2.10533	1.99425	-0.20928	2.44461	2.10533
chr13	26965884	2.10533	1.99425	-0.20928	2.44461	2.10533
chr13	26967938	2.10533	1.99425	-0.20928	2.44461	2.10533
chr13	26987876	2.10533	1.99425	-0.20928	2.44461	2.10533
chr13	26997014	2.10533	1.99425	-0.20928	2.44461	2.10533
chr13	27005066	2.10533	1.99425	-0.20928	2.44461	2.10533
chr5	59318221	2.10516	2.60098	0.77826	1.99154	2.10516
chr5	59332640	2.10516	2.60098	0.77826	1.99154	2.10516
chr5	59339125	2.10516	2.60098	0.77826	1.99154	2.10516
chr5	59341627	2.10516	2.60098	0.77826	1.99154	2.10516
chr5	59344199	2.10516	2.60098	0.77826	1.99154	2.10516
chr5	54889937	2.10462	1.983	-0.25719	2.47801	2.10462
chr5	62768730	2.10408	2.02639	-0.21634	2.48472	2.10408
chr5	62770492	2.10408	2.02639	-0.21634	2.48472	2.10408
chr5	62771139	2.10408	2.02639	-0.21634	2.48472	2.10408
chr5	62778107	2.10408	2.02639	-0.21634	2.48472	2.10408
chr15	17355778	2.10193	2.651	1.58866	1.21535	2.10193
chr20	48209360	2.09844	2.17591	-0.088	2.25044	2.09844
chr26	27291209	2.09772	2.27532	0.08167	2.42474	2.09772
chr5	57523673	2.09663	2.03596	-0.24983	2.31584	2.09663
chr10	40727526	2.0955	2.09046	-0.11096	2.41111	2.0955
chr5	59392392	2.09497	2.5862	0.75784	1.99829	2.09497
chr5	59394401	2.09497	2.5862	0.75784	1.99829	2.09497
chr5	59396522	2.09497	2.5862	0.75784	1.99829	2.09497
chr5	59404551	2.09497	2.5862	0.75784	1.99829	2.09497
chr5	59407645	2.09497	2.5862	0.75784	1.99829	2.09497
chr16	41316494	2.09352	1.96128	-0.24702	2.44776	2.09352
chr5	65114232	2.09076	2.00174	-0.22805	2.34982	2.09076
chr24	34993164	2.08812	2.52139	1.75417	0.4082	2.08812
chr24	34977398	2.08748	2.32441	2.06869	0.05464	2.08748
chr5	55077017	2.08698	1.94795	-0.27131	2.45208	2.08698
chr26	27836794	2.08662	1.93941	-0.28784	2.38873	2.08662
chr23	26123322	2.08583	1.96939	2.41974	-0.21679	2.08583
chr23	26125386	2.08583	1.96939	2.41974	-0.21679	2.08583
chr23	26130198	2.08583	1.96939	2.41974	-0.21679	2.08583
chr23	26140588	2.08583	1.96939	2.41974	-0.21679	2.08583
chr23	26146024	2.08583	1.96939	2.41974	-0.21679	2.08583
chr23	26148612	2.08583	1.96939	2.41974	-0.21679	2.08583
chr23	26150840	2.08583	1.96939	2.41974	-0.21679	2.08583
chr5	63082441	2.0857	1.96425	-0.29951	2.34955	2.0857
chr5	60890616	2.08559	1.9457	-0.25521	2.40923	2.08559
chr5	55071684	2.07985	2.09564	-0.1078	2.45207	2.07985
chr13	30047683	2.07571	1.97795	-0.22473	2.44879	2.07571
chr5	64555534	2.07446	2.0018	-0.24635	2.3074	2.07446
chr39	121231606	2.07319	2.16168	-0.08556	2.20739	2.07319
chr5	71015334	2.06989	1.97181	-0.27862	2.31751	2.06989
chr15	17318590	2.06935	2.47953	2.17821	0.4871	2.06935
chr5	67464900	2.06355	1.95212	-0.24735	2.43751	2.06355
chr2	68489484	2.05972	2.10153	-0.11044	2.24426	2.05972
chr5	65684348	2.05862	1.9314	-0.23452	2.39723	2.05862
chr19	47445615	2.05281	1.95704	2.37392	-0.19194	2.05281
chr11	39381776	2.05161	2.15861	2.16264	-0.07854	2.05161
chr19	47447325	2.05109	1.96755	2.38954	-0.17836	2.05109
chr22	36069980	2.05094	2.34506	0.09985	1.99049	2.05094
chr2	72789482	2.04987	2.34797	0.14027	1.96235	2.04987
chr2	13438605	2.04909	2.59587	1.11926	0.84657	2.04909
chr33	964089	2.04811	2.59873	1.39771	1.34652	2.04811
chr33	966757	2.04811	2.59873	1.39771	1.34652	2.04811
chr5	66238794	2.04731	1.93867	-0.21999	2.3456	2.04731
chr5	67097726	2.04672	2.04982	-0.11108	2.41222	2.04672
chr5	68973679	2.0451	2.02619	-0.16079	2.26477	2.0451
chr12	29358423	2.04496	2.06484	-0.12297	2.24948	2.04496
chr5	66472330	2.04455	2.19521	0.03181	2.3713	2.04455
chr3	10860265	2.0441	1.91722	-0.24798	2.40403	2.0441
chr3	10860972	2.0441	1.91722	-0.24798	2.40403	2.0441
chr3	10863075	2.0441	1.91722	-0.24798	2.40403	2.0441
chr3	10865187	2.0441	1.91722	-0.24798	2.40403	2.0441
chr3	10871192	2.0441	1.91722	-0.24798	2.40403	2.0441
chr12	49386495	2.04295	2.19068	-0.0371	2.12903	2.04295
chr6	28453108	2.04271	1.92522	-0.22225	2.38556	2.04271
chr6	28456355	2.04271	1.92522	-0.22225	2.38556	2.04271
chr5	56361731	2.04266	1.92757	-0.27514	2.31082	2.04266
chr33	959258	2.04239	2.59066	1.24326	1.4918	2.04239
chr30	8387540	2.03934	2.23472	0.00526	2.08431	2.03934
chr26	24646555	2.03919	1.89655	-0.29623	2.33201	2.03919
chr2	70807529	2.03719	1.92468	-0.259	2.31033	2.03719
chr10	34018730	2.03549	2.02131	-0.12558	2.31112	2.03549
chr2	71188868	2.03326	1.93321	-0.23011	2.30831	2.03326
chr23	35219132	2.03284	1.92041	2.35304	-0.21522	2.03284
chr5	63214113	2.02852	1.96398	-0.20221	2.40681	2.02852
chr5	58808927	2.01921	2.04367	-0.16939	2.18475	2.01921
chr25	30039752	2.01665	1.90878	-0.20845	2.35024	2.01665
chr5	67915829	2.01135	2.00086	-0.12252	2.37447	2.01135
chr5	73656141	2.01086	1.92126	-0.23777	2.26882	2.01086
chr3	6675617	2.00967	1.88141	-0.26244	2.37572	2.00967
chr5	61233683	2.00947	1.87963	-0.25332	2.36749	2.00947
chr5	61238212	2.00947	1.87963	-0.25332	2.36749	2.00947
chr5	63501961	2.00728	1.8658	-0.26121	2.3404	2.00728
chr5	63514719	2.00728	1.8658	-0.26121	2.3404	2.00728
chr13	22197953	2.00708	1.97355	-0.21963	2.21369	2.00708
chr5	61226355	2.00594	1.87269	-0.2571	2.36203	2.00594
chr5	75523760	2.00587	2.21798	0.12695	2.3138	2.00587
chr27	32913715	2.00577	1.86858	-0.25474	2.33276	2.00577
chr5	63263236	2.00516	1.86554	-0.25804	2.34172	2.00516
chr5	66356127	2.00487	1.89114	-0.22351	2.31349	2.00487
chr24	34962213	2.00466	2.24978	1.98092	0.06498	2.00466
chr5	57750330	2.00399	1.94316	-0.23959	2.23069	2.00399
chr13	25299888	2.00384	1.97159	-0.15629	2.37628	2.00384
chr5	64092601	2.00325	1.94237	-0.23752	2.23074	2.00325
chr5	78952063	2.00222	1.89991	-0.23635	2.27758	2.00222
chr5	62355880	2.00101	1.91364	-0.24097	2.25521	2.00101
chr5	62359774	2.00101	1.91364	-0.24097	2.25521	2.00101
chr5	62360549	2.00101	1.91364	-0.24097	2.25521	2.00101
chr5	54892729	2.00098	1.88535	-0.25602	2.37301	2.00098
chr28	31553653	1.9968	2.10848	-0.08973	2.09695	1.9968
chr24	34983528	1.99171	2.13886	2.06218	-0.05407	1.99171
chr6	50747741	1.98864	1.83417	-0.30798	2.29639	1.98864
chr6	50749925	1.98864	1.83417	-0.30798	2.29639	1.98864
chr5	68919666	1.98834	1.87038	-0.30149	2.25261	1.98834
chr23	33654965	1.9875	1.91829	2.34452	-0.17476	1.9875
chr23	33707798	1.9875	1.91829	2.34452	-0.17476	1.9875
chr24	42153703	1.9874	1.99036	-0.17649	2.1741	1.9874
chr24	38866764	1.9857	1.8302	2.29117	-0.31464	1.9857
chr5	75140257	1.98114	1.94289	-0.15606	2.23859	1.98114
chr33	2875280	1.97999	2.20662	0.14442	2.27774	1.97999
chr33	2877335	1.97999	2.20662	0.14442	2.27774	1.97999
chr33	2882379	1.97999	2.20662	0.14442	2.27774	1.97999
chr5	64712626	1.97979	2.04574	-0.10225	2.13662	1.97979
chr5	64741850	1.97979	2.04574	-0.10225	2.13662	1.97979
chr26	27061421	1.97815	1.85939	-0.28343	2.25022	1.97815
chr24	34776204	1.97806	2.18917	1.99025	0.0201	1.97806
chr6	50533667	1.97729	1.85302	-0.28705	2.25428	1.97729
chr1	112875689	1.97386	1.90304	-0.22025	2.22091	1.97386
chr5	55762548	1.97352	1.85531	-0.23709	2.33047	1.97352
chr33	609614	1.97304	2.51795	1.4147	1.24392	1.97304
chr28	31544202	1.97071	2.06027	-0.11266	2.0891	1.97071
chr28	31551790	1.97071	2.06027	-0.11266	2.0891	1.97071
chr28	31554037	1.97071	2.06027	-0.11266	2.0891	1.97071
chr28	31579762	1.97071	2.06027	-0.11266	2.0891	1.97071
chr5	73391805	1.97061	2.10464	0.02266	2.31195	1.97061
chr5	63451870	1.96877	1.82973	-0.26165	2.29308	1.96877
chr30	8400795	1.96624	2.07506	-0.07361	2.08337	1.96624
chr5	61625622	1.96316	1.82441	-0.26292	2.28439	1.96316
chr5	60546484	1.95781	1.83025	-0.28192	2.24235	1.95781
chr20	47268587	1.95737	1.94325	-0.16577	2.17085	1.95737
chr26	27460653	1.95656	1.83255	-0.2753	2.23994	1.95656
chr20	27192110	1.95505	2.14589	-0.00255	2.01547	1.95505
chr5	67997054	1.95493	1.79767	-0.30078	2.27968	1.95493
chr5	67995967	1.95463	1.91278	-0.21541	2.17336	1.95463
chr35	10923156	1.95101	2.2516	0.14414	1.86503	1.95101
chr35	10925319	1.95101	2.2516	0.14414	1.86503	1.95101
chr33	2978715	1.94802	2.26672	0.28929	2.17305	1.94802
chr5	69704073	1.94672	1.92	-0.20155	2.1558	1.94672
chr2	73150207	1.94663	1.8147	-0.27066	2.24517	1.94663
chr5	56285236	1.94607	1.78979	-0.31512	2.25564	1.94607
chr5	67623013	1.94534	2.40645	0.41781	1.55207	1.94534
chr5	59400451	1.94469	2.40829	0.65274	1.92603	1.94469
chr5	59427035	1.94469	2.40829	0.65274	1.92603	1.94469
chr5	18114279	1.94337	1.87786	-0.16518	2.28778	1.94337
chr5	68964477	1.94309	1.92377	-0.16286	2.16594	1.94309
chr1	81367479	1.94223	1.84804	-0.20356	2.23975	1.94223
chr2	13508003	1.9414	2.43453	0.49524	1.43243	1.9414
chr2	13510803	1.9414	2.43453	0.49524	1.43243	1.9414
chr2	13512968	1.9414	2.43453	0.49524	1.43243	1.9414
chr2	13530691	1.9414	2.43453	0.49524	1.43243	1.9414
chr5	66309309	1.93846	1.7807	-0.29965	2.27412	1.93846
chr5	67899169	1.93731	1.81357	-0.26296	2.3035	1.93731
chr5	64064949	1.93624	1.91394	-0.20838	2.13878	1.93624
chr5	64121672	1.93624	1.91394	-0.20838	2.13878	1.93624
chr30	8392335	1.93617	2.0513	-0.06358	2.05738	1.93617
chr30	8395521	1.93617	2.0513	-0.06358	2.05738	1.93617
chr6	71569240	1.93529	2.24234	0.15242	1.84294	1.93529
chr5	66903306	1.93508	1.81915	-0.22627	2.25351	1.93508
chr5	62989783	1.93476	1.76645	-0.32688	2.26622	1.93476
chr5	56547502	1.93427	1.87054	-0.17914	2.29786	1.93427
chr26	24221395	1.93295	1.84939	-0.25012	2.18208	1.93295
chr26	24234748	1.93295	1.84939	-0.25012	2.18208	1.93295
chr26	24236762	1.93295	1.84939	-0.25012	2.18208	1.93295
chr2	72507479	1.93148	1.84255	-0.2688	2.17946	1.93148
chr5	18116508	1.93095	1.83184	-0.20085	2.26268	1.93095
chr5	63053063	1.92863	1.9758	-0.16052	2.07828	1.92863
chr1	92038991	1.92768	1.8122	2.1938	-0.29674	1.92768
chr5	58541254	1.92727	1.79582	-0.3067	2.20744	1.92727
chr11	48842408	1.92616	1.86184	-0.168	2.21912	1.92616
chr10	27672218	1.92519	1.94264	-0.18064	2.09829	1.92519
chr24	34959744	1.92348	2.19035	1.87887	0.09487	1.92348
chr24	34959898	1.92348	2.19035	1.87887	0.09487	1.92348
chr6	28426954	1.92047	1.81057	-0.21938	2.26477	1.92047
chr15	12090776	1.92019	2.46206	1.33363	1.27217	1.92019
chr15	12097265	1.92019	2.46206	1.33363	1.27217	1.92019
chr5	56997576	1.91869	1.75422	-0.32146	2.24538	1.91869
chr5	66117775	1.9186	2.09448	-0.01259	1.98554	1.9186
chr5	66119972	1.9186	2.09448	-0.01259	1.98554	1.9186
chr11	48865120	1.9186	1.85488	-0.16888	2.20852	1.9186
chr13	26085565	1.91796	2.07676	0.0509	2.24678	1.91796
chr5	58537262	1.91772	1.79263	-0.30222	2.19282	1.91772
chr2	71157307	1.91752	1.84055	-0.22718	2.17061	1.91752
chr26	35145176	1.91743	2.21767	0.21967	2.15369	1.91743
chr27	2420718	1.91544	1.7742	2.27206	-0.28044	1.91544
chr19	33688242	1.91491	1.86323	2.14529	-0.21629	1.91491
chr5	57801433	1.91471	1.86903	-0.22983	2.13383	1.91471
chr5	65663421	1.91368	1.79088	-0.23603	2.2441	1.91368
chr34	36889527	1.91056	1.76037	-0.31064	2.2151	1.91056
chr26	10891026	1.90958	2.19756	0.07589	1.87483	1.90958
chr2	13528258	1.90906	2.39188	0.46133	1.4436	1.90906
chr2	72312624	1.90854	1.88539	-0.20872	2.11303	1.90854
chr5	75913310	1.90797	1.89639	-0.14728	2.2805	1.90797
chr13	25434207	1.9077	1.77014	-0.29397	2.2025	1.9077
chr6	71566003	1.9069	2.27786	0.26233	1.71659	1.9069
chr5	59432975	1.90586	2.37633	0.68074	1.86285	1.90586
chr5	58697082	1.90553	1.74681	-0.30975	2.23013	1.90553
chr17	4821635	1.90407	1.79841	-0.24093	2.18619	1.90407
chr24	36896033	1.90319	2.36915	1.47836	0.49783	1.90319
chr13	22129257	1.9006	2.38739	0.5991	1.38502	1.9006
chr15	17335196	1.90038	2.09163	2.21557	0.094	1.90038
chr5	65104722	1.9	1.77732	-0.27742	2.18365	1.9
chr5	58852171	1.89952	2.17694	0.10451	1.85131	1.89952
chr5	58854371	1.89952	2.17694	0.10451	1.85131	1.89952
chr28	6838547	1.89913	1.88622	-0.14951	2.12743	1.89913
chr9	45977007	1.89743	1.92018	-0.09076	2.23066	1.89743
chr5	70483307	1.89621	1.75146	-0.30988	2.19378	1.89621
chr26	28286220	1.89604	1.74398	-0.29832	2.24745	1.89604
chr5	18373317	1.8956	1.78989	-0.21514	2.20768	1.8956
chr5	65314822	1.89512	1.73265	-0.31574	2.2295	1.89512
chr5	63020391	1.89162	1.77484	-0.2687	2.26254	1.89162
chr5	62975390	1.89135	1.73125	-0.31469	2.2404	1.89135
chr24	35102613	1.88887	2.38967	1.28597	0.69959	1.88887
chr24	34311854	1.8858	2.39377	0.72243	1.24259	1.8858
chr24	34314149	1.8858	2.39377	0.72243	1.24259	1.8858
chr5	61922932	1.88524	1.87922	-0.1777	2.08559	1.88524
chr5	61959815	1.88524	1.87922	-0.1777	2.08559	1.88524
chr5	61964466	1.88524	1.87922	-0.1777	2.08559	1.88524
chr5	61985711	1.88524	1.87922	-0.1777	2.08559	1.88524
chr5	62001061	1.88524	1.87922	-0.1777	2.08559	1.88524
chr5	62009632	1.88524	1.87922	-0.1777	2.08559	1.88524
chr5	62014127	1.88524	1.87922	-0.1777	2.08559	1.88524
chr27	2357882	1.88407	1.75029	2.17001	-0.30502	1.88407
chr23	32976292	1.88385	1.80406	2.23736	-0.1894	1.88385
chr5	63670950	1.8808	2.13482	0.05177	1.88099	1.8808
chr5	62299026	1.87949	1.8232	-0.21244	2.11832	1.87949
chr5	62304562	1.87949	1.8232	-0.21244	2.11832	1.87949
chr5	62305832	1.87949	1.8232	-0.21244	2.11832	1.87949
chr5	62307393	1.87949	1.8232	-0.21244	2.11832	1.87949
chr5	62311710	1.87949	1.8232	-0.21244	2.11832	1.87949
chr16	55999527	1.87913	2.29471	0.36841	1.9619	1.87913
chr5	65639239	1.87878	1.75678	-0.23851	2.20069	1.87878
chr5	65647132	1.87878	1.75678	-0.23851	2.20069	1.87878
chr5	65649549	1.87878	1.75678	-0.23851	2.20069	1.87878
chr5	65650542	1.87878	1.75678	-0.23851	2.20069	1.87878
chr26	27067376	1.87711	1.74472	-0.29353	2.16682	1.87711
chr5	61075494	1.87687	2.02985	0.04264	2.20997	1.87687
chr5	61088083	1.87687	2.02985	0.04264	2.20997	1.87687
chr24	38871060	1.87671	1.73322	2.17443	-0.30846	1.87671
chr5	74491653	1.87603	1.92326	-0.08272	2.23911	1.87603
chr5	56605271	1.87475	1.75424	-0.26985	2.16101	1.87475
chr5	56607706	1.87475	1.75424	-0.26985	2.16101	1.87475
chr5	56612712	1.87475	1.75424	-0.26985	2.16101	1.87475
chr5	65327154	1.87437	1.71024	-0.32238	2.20912	1.87437
chr5	58690307	1.86898	1.71135	-0.30836	2.19854	1.86898
chr5	58167049	1.86585	1.86431	-0.17723	2.0624	1.86585
chr6	50592589	1.86522	1.71147	-0.31287	2.17852	1.86522
chr5	14752090	1.86462	1.73754	-0.30416	2.14401	1.86462
chr23	32704580	1.86438	1.78591	2.21877	-0.18985	1.86438
chr23	32710860	1.86438	1.78591	2.21877	-0.18985	1.86438
chr23	32713620	1.86438	1.78591	2.21877	-0.18985	1.86438
chr23	32776220	1.86438	1.78591	2.21877	-0.18985	1.86438
chr23	32827433	1.86438	1.78591	2.21877	-0.18985	1.86438
chr23	32841752	1.86438	1.78591	2.21877	-0.18985	1.86438
chr23	32871348	1.86438	1.78591	2.21877	-0.18985	1.86438
chr23	32879614	1.86438	1.78591	2.21877	-0.18985	1.86438
chr23	32897242	1.86438	1.78591	2.21877	-0.18985	1.86438
chr23	32901296	1.86438	1.78591	2.21877	-0.18985	1.86438
chr23	32946799	1.86438	1.78591	2.21877	-0.18985	1.86438
chr23	32955044	1.86438	1.78591	2.21877	-0.18985	1.86438
chr23	32968290	1.86438	1.78591	2.21877	-0.18985	1.86438
chr23	32974209	1.86438	1.78591	2.21877	-0.18985	1.86438
chr23	32985485	1.86438	1.78591	2.21877	-0.18985	1.86438
chr23	32990093	1.86438	1.78591	2.21877	-0.18985	1.86438
chr23	32998528	1.86438	1.78591	2.21877	-0.18985	1.86438
chr23	33004209	1.86438	1.78591	2.21877	-0.18985	1.86438
chr23	33010227	1.86438	1.78591	2.21877	-0.18985	1.86438
chr23	33014027	1.86438	1.78591	2.21877	-0.18985	1.86438
chr23	33049295	1.86438	1.78591	2.21877	-0.18985	1.86438
chr23	33062285	1.86438	1.78591	2.21877	-0.18985	1.86438
chr23	33065277	1.86438	1.78591	2.21877	-0.18985	1.86438
chr23	33079709	1.86438	1.78591	2.21877	-0.18985	1.86438
chr23	33112570	1.86438	1.78591	2.21877	-0.18985	1.86438
chr23	33140382	1.86438	1.78591	2.21877	-0.18985	1.86438
chr23	33147525	1.86438	1.78591	2.21877	-0.18985	1.86438
chr23	33151078	1.86438	1.78591	2.21877	-0.18985	1.86438
chr23	33165323	1.86438	1.78591	2.21877	-0.18985	1.86438
chr22	61281895	1.85949	2.17057	0.14508	1.77304	1.85949
chr26	27049829	1.85937	1.71766	-0.29891	2.16085	1.85937
chr26	27052784	1.85937	1.71766	-0.29891	2.16085	1.85937
chr5	51127774	1.85832	1.71038	-0.3098	2.1635	1.85832
chr1	92041215	1.85794	1.77928	2.09928	-0.26886	1.85794
chr1	92047242	1.85794	1.77928	2.09928	-0.26886	1.85794
chr1	92052056	1.85794	1.77928	2.09928	-0.26886	1.85794
chr10	34316747	1.8566	1.84316	-0.15498	2.082	1.8566
chr5	57604570	1.85491	1.81016	-0.15046	2.14491	1.85491
chr5	57609414	1.85491	1.81016	-0.15046	2.14491	1.85491
chr8	11900466	1.85403	1.88823	-0.1258	2.04014	1.85403
chr5	57150319	1.85337	1.69357	-0.3212	2.17504	1.85337
chr5	57182272	1.85337	1.69357	-0.3212	2.17504	1.85337
chr5	55511344	1.8526	1.90447	-0.11874	2.02027	1.8526
chr21	50620066	1.85201	1.79377	-0.1746	2.1247	1.85201
chr33	530305	1.8515	2.38684	1.34691	1.18712	1.8515
chr5	59429114	1.85061	2.33313	0.73364	1.75955	1.85061
chr5	65876302	1.84973	1.73138	-0.23343	2.17558	1.84973
chr24	34775608	1.84701	2.21762	1.65524	0.27268	1.84701
chr1	111543761	1.84575	1.78437	-0.16059	2.16917	1.84575
chr22	61272587	1.84503	2.10477	0.07826	1.82362	1.84503
chr22	61274642	1.84503	2.10477	0.07826	1.82362	1.84503
chr5	68082904	1.84449	1.70299	-0.2974	2.14763	1.84449
chr15	17887583	1.84332	2.36648	1.52134	0.98857	1.84332
chr15	17889961	1.84332	2.36648	1.52134	0.98857	1.84332
chr15	17890845	1.84332	2.36648	1.52134	0.98857	1.84332
chr16	56892906	1.84228	1.9131	-0.04935	2.18875	1.84228
chr16	56899768	1.84228	1.9131	-0.04935	2.18875	1.84228
chr16	56918751	1.84228	1.9131	-0.04935	2.18875	1.84228
chr6	28430358	1.84215	1.72994	-0.22503	2.1795	1.84215
chr6	28446361	1.84215	1.72994	-0.22503	2.1795	1.84215
chr6	28448503	1.84215	1.72994	-0.22503	2.1795	1.84215
chr9	44257746	1.84185	2.19058	2.02986	0.34736	1.84185
chr5	79963015	1.84131	1.7631	-0.19341	2.19798	1.84131
chr5	66084684	1.84095	1.744	-0.20266	2.1738	1.84095
chr13	42022961	1.84049	2.38222	1.09958	1.30978	1.84049
chr13	42028685	1.84049	2.38222	1.09958	1.30978	1.84049
chr5	58349205	1.83915	1.79176	-0.22104	2.06643	1.83915
chr5	58352419	1.83915	1.79176	-0.22104	2.06643	1.83915
chr5	58354482	1.83915	1.79176	-0.22104	2.06643	1.83915
chr2	73661507	1.83868	2.17489	0.12302	1.7426	1.83868
chr18	54026206	1.83811	1.83531	2.09741	-0.12349	1.83811
chr13	25810239	1.83781	1.78458	-0.16338	2.19176	1.83781
chr2	13442343	1.83728	2.35868	1.13232	0.68696	1.83728
chr5	62432514	1.83571	1.92592	-0.03688	2.18872	1.83571
chr33	602989	1.83421	2.36551	1.39968	1.11403	1.83421
chr1	113535782	1.83415	1.7237	-0.26011	2.11466	1.83415
chr23	33032465	1.83283	1.74739	2.18439	-0.19765	1.83283
chr1	94055547	1.83009	1.71772	2.19576	-0.25565	1.83009
chr1	94055961	1.83009	1.71772	2.19576	-0.25565	1.83009
chr26	27047187	1.82905	1.70698	-0.28785	2.11091	1.82905
chr5	67219827	1.82808	1.96575	-0.05713	1.91849	1.82808
chr5	18206511	1.8236	1.81385	-0.20979	2.01868	1.8236
chr5	62221660	1.82233	1.86075	-0.15294	1.98828	1.82233
chr10	48704985	1.82166	1.91992	-0.02268	2.16268	1.82166
chr11	39380804	1.82144	2.02818	1.8544	0.01884	1.82144
chr13	25803107	1.81959	1.89013	-0.05412	2.17347	1.81959
chr26	24592352	1.81955	1.70786	-0.22635	2.15883	1.81955
chr26	24617717	1.81955	1.70786	-0.22635	2.15883	1.81955
chr26	27641066	1.81885	1.90033	-0.04777	2.17367	1.81885
chr5	64621588	1.81773	1.70229	-0.2315	2.13992	1.81773
chr5	51084876	1.81651	1.72385	-0.22484	2.18066	1.81651
chr5	73243032	1.81568	1.72589	-0.23029	2.18402	1.81568
chr5	55089436	1.81551	1.68078	-0.27901	2.17197	1.81551
chr25	13041856	1.81485	2.11163	0.12668	1.74882	1.81485
chr25	13050937	1.81485	2.11163	0.12668	1.74882	1.81485
chr25	13058334	1.81485	2.11163	0.12668	1.74882	1.81485
chr8	41195650	1.81432	1.65718	2.14215	-0.3144	1.81432
chr11	39518684	1.81182	2.03186	1.83341	0.03324	1.81182
chr1	113507354	1.81109	1.6957	-0.2652	2.09664	1.81109
chr5	69353699	1.81049	1.87317	-0.13007	1.95978	1.81049
chr13	44545876	1.80803	1.69474	2.16741	-0.24744	1.80803
chr9	16475287	1.80647	1.77017	-0.22668	2.02235	1.80647
chr5	60427791	1.80518	1.99887	0.05753	2.10137	1.80518
chr5	18104037	1.8038	1.72142	-0.18702	2.11558	1.8038
chr4	6138392	1.80076	1.75743	2.16551	-0.16959	1.80076
chr10	49621208	1.80062	2.03112	0.04162	1.81702	1.80062
chr5	57590488	1.79918	1.76328	-0.14591	2.15018	1.79918
chr2	72777871	1.79861	2.14573	0.2241	1.65087	1.79861
chr5	70993165	1.79852	1.6733	-0.3077	2.07801	1.79852
chr13	23907779	1.79798	1.79979	-0.12443	2.04536	1.79798
chr10	27345234	1.79741	1.67415	-0.29412	2.07978	1.79741
chr10	44363773	1.796	1.65126	-0.29319	2.14605	1.796
chr5	63226455	1.79565	1.84028	-0.07449	2.13233	1.79565
chr5	56634381	1.79461	1.68109	-0.26594	2.07814	1.79461
chr5	57803483	1.79426	1.65507	-0.30246	2.09428	1.79426
chr2	14635249	1.79411	1.82176	-0.11889	2.00144	1.79411
chr5	65792120	1.79359	1.66181	-0.30757	2.08112	1.79359
chr5	64136080	1.79355	1.74253	-0.23522	2.02144	1.79355
chr5	57602307	1.79306	1.73179	-0.16551	2.09422	1.79306
chr5	63344139	1.79114	1.73433	-0.17594	2.1504	1.79114
chr5	73396826	1.78936	1.94596	0.04509	2.11706	1.78936
chr33	2874061	1.78879	2.03852	0.17329	2.06531	1.78879
chr33	525567	1.78754	2.31658	1.33673	1.12576	1.78754
chr33	550889	1.78754	2.31658	1.33673	1.12576	1.78754
chr5	57132128	1.78304	1.68116	-0.28641	2.04537	1.78304
chr5	68753418	1.78247	1.70048	-0.19457	2.07801	1.78247
chr13	25303880	1.78158	1.78638	-0.12841	2.14688	1.78158
chr10	43778412	1.78155	2.31023	1.34242	1.1031	1.78155
chr5	56977622	1.77985	1.62182	-0.32283	2.10503	1.77985
chr5	56981213	1.77985	1.62182	-0.32283	2.10503	1.77985
chr5	59481790	1.7777	2.24871	0.69012	1.7179	1.7777
chr5	59544973	1.7777	2.24871	0.69012	1.7179	1.7777
chr33	600568	1.77708	2.29235	1.49464	0.94054	1.77708
chr3	83870914	1.77434	1.83737	-0.08292	2.00447	1.77434
chr6	11226173	1.77273	2.24913	1.28582	0.5935	1.77273
chr24	34990760	1.76999	2.19416	1.46499	0.40038	1.76999
chr10	48711406	1.76746	1.91459	0.02797	2.09176	1.76746
chr11	55373402	1.76731	2.2585	1.19748	0.67717	1.76731
chr38	12294677	1.76573	2.27727	0.66708	1.11157	1.76573
chr5	75904509	1.76568	1.79385	-0.10771	2.12899	1.76568
chr33	621021	1.76547	2.29108	1.35727	1.07568	1.76547
chr5	55488090	1.76506	1.63812	-0.28861	2.13021	1.76506
chr13	28819983	1.76434	1.95308	0.08719	2.07745	1.76434
chr5	58115238	1.76423	1.62267	-0.30759	2.06722	1.76423
chr9	44257153	1.76309	2.10864	1.95105	0.34015	1.76309
chr24	34784593	1.76259	2.13319	1.57314	0.27537	1.76259
chr5	60848757	1.7625	1.62655	-0.27175	2.10046	1.7625
chr1	54066904	1.76174	1.63314	-0.30244	2.04924	1.76174
chr5	62919910	1.76127	1.77902	-0.14468	1.9581	1.76127
chr25	13159328	1.76038	1.78899	-0.11771	1.96918	1.76038
chr24	34819325	1.76025	2.09021	1.63854	0.1966	1.76025
chr24	34823536	1.76025	2.09021	1.63854	0.1966	1.76025
chr17	8320974	1.75703	1.67273	-0.2128	2.11744	1.75703
chr5	57775534	1.75668	1.75298	-0.19892	1.9521	1.75668
chr5	57781969	1.75668	1.75298	-0.19892	1.9521	1.75668
chr5	65892148	1.75502	1.63187	-0.25257	2.10008	1.75502
chr33	628420	1.75499	2.24358	0.76469	1.624	1.75499
chr33	393424	1.75377	2.27863	1.0797	1.34262	1.75377
chr5	63557804	1.75353	1.64709	-0.23531	2.10807	1.75353
chr5	63559904	1.75353	1.64709	-0.23531	2.10807	1.75353
chr5	63561506	1.75353	1.64709	-0.23531	2.10807	1.75353
chr5	66030503	1.7533	2.17515	0.3377	1.47092	1.7533
chr1	91814566	1.75196	1.70037	1.97783	-0.25041	1.75196
chr5	47955926	1.75169	1.62804	-0.25322	2.06794	1.75169
chr5	60487599	1.75142	1.59459	-0.32063	2.09367	1.75142
chr5	62523490	1.75003	1.7181	-0.20895	1.97013	1.75003
chr17	4789517	1.7494	1.66489	-0.23334	2.01617	1.7494
chr17	4789957	1.7494	1.66489	-0.23334	2.01617	1.7494
chr17	4791967	1.7494	1.66489	-0.23334	2.01617	1.7494
chr5	68702821	1.74851	1.66461	-0.1945	2.05205	1.74851
chr33	508852	1.74774	2.26674	0.98696	1.41649	1.74774
chr1	94005864	1.74499	1.59315	2.07547	-0.30837	1.74499
chr5	61663621	1.74491	1.61268	-0.28392	2.10205	1.74491
chr5	61668295	1.74491	1.61268	-0.28392	2.10205	1.74491
chr5	61670977	1.74491	1.61268	-0.28392	2.10205	1.74491
chr5	61673084	1.74491	1.61268	-0.28392	2.10205	1.74491
chr5	63947546	1.74347	1.6283	-0.23602	2.07914	1.74347
chr38	12036334	1.74274	1.63557	-0.29014	2.01131	1.74274
chr5	60126815	1.74199	1.8463	-0.02169	2.08736	1.74199
chr5	75872611	1.7411	1.78628	-0.08976	2.10077	1.7411
chr33	2862566	1.73882	2.00588	0.19984	2.001	1.73882
chr3	7030097	1.73598	1.77903	-0.07764	2.06567	1.73598
chr10	15699044	1.73544	2.16969	1.40683	0.41854	1.73544
chr5	60531090	1.73539	2.00913	0.13008	1.97762	1.73539
chr5	57019106	1.73496	1.97957	0.06394	1.72976	1.73496
chr5	57028284	1.73496	1.97957	0.06394	1.72976	1.73496
chr5	57041637	1.73496	1.97957	0.06394	1.72976	1.73496
chr5	57048851	1.73496	1.97957	0.06394	1.72976	1.73496
chr5	66028234	1.73381	2.12592	0.27439	1.51898	1.73381
chr15	17289128	1.73289	2.11912	1.86344	0.4341	1.73289
chr5	62703945	1.72843	1.82104	-0.03806	2.05346	1.72843
chr10	50390810	1.72709	1.6577	-0.21658	2.09601	1.72709
chr6	28439910	1.72551	1.62053	-0.22259	2.06415	1.72551
chr1	92066666	1.72542	1.58969	2.02879	-0.29578	1.72542
chr5	58804444	1.72297	1.78808	-0.13818	1.87035	1.72297
chr3	8919130	1.72287	1.58291	-0.28762	2.06823	1.72287
chr23	23956373	1.72284	1.68466	2.06106	-0.14458	1.72284
chr23	23960238	1.72284	1.68466	2.06106	-0.14458	1.72284
chr23	23963265	1.72284	1.68466	2.06106	-0.14458	1.72284
chr23	23964140	1.72284	1.68466	2.06106	-0.14458	1.72284
chr1	91356616	1.72236	1.57338	2.03821	-0.31462	1.72236
chr6	34262397	1.72168	1.57937	-0.30226	2.03306	1.72168
chr5	59726524	1.72131	1.69773	-0.13225	2.01688	1.72131
chr5	59729207	1.72131	1.69773	-0.13225	2.01688	1.72131
chr5	69026356	1.72016	1.58018	-0.29393	2.03369	1.72016
chr5	69033078	1.72016	1.58018	-0.29393	2.03369	1.72016
chr5	64698897	1.72015	1.73708	-0.13787	1.92495	1.72015
chr5	75159713	1.72	1.57274	-0.30102	2.04799	1.72
chr26	30115867	1.71807	1.80819	-0.10141	1.85253	1.71807
chr30	17722042	1.71748	1.68134	-0.14195	2.02005	1.71748
chr6	50719218	1.71733	1.57239	-0.29874	2.06241	1.71733
chr2	70805027	1.71647	1.62373	-0.25024	1.98609	1.71647
chr26	35143159	1.71594	2.01057	0.20948	1.94928	1.71594
chr5	59669316	1.71539	1.70096	-0.12418	2.01445	1.71539
chr26	23433621	1.71403	2.0275	0.2539	1.93159	1.71403
chr13	25817319	1.71215	1.66553	-0.16145	2.06346	1.71215
chr32	28636713	1.71049	1.77004	-0.09891	1.8954	1.71049
chr1	120939664	1.70958	1.63897	-0.21988	2.07829	1.70958
chr20	29565671	1.70867	1.55686	2.049	-0.31312	1.70867
chr20	29566375	1.70867	1.55686	2.049	-0.31312	1.70867
chr28	7026824	1.70724	1.79388	-0.08173	1.86883	1.70724
chr20	45587550	1.70604	1.79664	-0.0828	1.85683	1.70604
chr11	38900697	1.70545	2.06543	0.12986	1.59112	1.70545
chr11	38931706	1.70545	2.06543	0.12986	1.59112	1.70545
chr2	73060696	1.70476	1.61063	-0.2557	1.97403	1.70476
chr2	73064970	1.70476	1.61063	-0.2557	1.97403	1.70476
chr2	73065347	1.70476	1.61063	-0.2557	1.97403	1.70476
chr5	74249235	1.7037	1.85552	0.03618	2.03084	1.7037
chr2	13465495	1.70084	2.17579	0.45644	1.25949	1.70084
chr2	13479882	1.70084	2.17579	0.45644	1.25949	1.70084
chr2	13485934	1.70084	2.17579	0.45644	1.25949	1.70084
chr1	113545845	1.69597	1.64714	-0.22171	1.93075	1.69597
chr1	113548744	1.69597	1.64714	-0.22171	1.93075	1.69597
chr5	66763946	1.6952	1.60179	-0.23151	1.97795	1.6952
chr2	72831019	1.69263	1.6445	-0.22472	1.92569	1.69263
chr16	56375063	1.69225	1.76587	-0.05136	2.02634	1.69225
chr1	91791618	1.69217	1.65915	1.90723	-0.23673	1.69217
chr1	91799674	1.69217	1.65915	1.90723	-0.23673	1.69217
chr1	91809428	1.69217	1.65915	1.90723	-0.23673	1.69217
chr1	91811525	1.69217	1.65915	1.90723	-0.23673	1.69217
chr6	51302473	1.69106	1.54912	-0.29493	2.03548	1.69106
chr2	32006295	1.69083	1.86208	-0.01732	1.77121	1.69083
chr23	23918733	1.68981	1.63646	2.02177	-0.15868	1.68981
chr23	23920987	1.68981	1.63646	2.02177	-0.15868	1.68981
chr23	23923013	1.68981	1.63646	2.02177	-0.15868	1.68981
chr23	23933289	1.68981	1.63646	2.02177	-0.15868	1.68981
chr2	79030876	1.68958	1.67192	-0.18937	1.90548	1.68958
chr2	71127149	1.68885	1.59522	-0.21819	1.98446	1.68885
chr5	60667168	1.68842	1.58823	-0.2713	1.95884	1.68842
chr5	60694440	1.68842	1.58823	-0.2713	1.95884	1.68842
chr32	31308776	1.68735	1.61213	-0.18237	2.01691	1.68735
chr32	31310778	1.68735	1.61213	-0.18237	2.01691	1.68735
chr32	31311408	1.68735	1.61213	-0.18237	2.01691	1.68735
chr5	59859987	1.68668	1.63529	-0.19819	1.93631	1.68668
chr24	34790784	1.68635	2.0201	1.56099	0.20516	1.68635
chr5	65175569	1.68591	1.56877	-0.26186	1.98427	1.68591
chr26	28318410	1.68538	1.59007	-0.24929	2.05151	1.68538
chr9	42758069	1.68527	1.62996	2.05368	-0.20429	1.68527
chr9	42760914	1.68527	1.62996	2.05368	-0.20429	1.68527
chr6	28417662	1.68091	1.59644	-0.20383	2.02904	1.68091
chr5	88451925	1.68045	1.60796	-0.20296	2.03957	1.68045
chr2	72367382	1.6797	1.54021	-0.28756	2.0175	1.6797
chr21	26179739	1.67945	1.83982	-0.02947	1.76237	1.67945
chr5	65381595	1.67919	1.80547	-0.05428	1.80538	1.67919
chr5	59942430	1.67683	1.60965	-0.1739	2.00819	1.67683
chr5	54880542	1.67659	1.71873	-0.09635	2.0352	1.67659
chr5	57710122	1.67647	1.98235	0.14959	1.59843	1.67647
chr5	58543719	1.67537	1.51864	-0.3318	2.0033	1.67537
chr5	58545217	1.67537	1.51864	-0.3318	2.0033	1.67537
chr5	58546455	1.67537	1.51864	-0.3318	2.0033	1.67537
chr32	5754483	1.67212	1.78148	-0.03279	1.98098	1.67212
chr3	73673241	1.67209	1.59935	2.02893	-0.20033	1.67209
chr5	66455399	1.67084	1.871	0.08735	1.96814	1.67084
chr5	57616436	1.6703	1.67597	-0.11019	2.01398	1.6703
chr33	2981179	1.66771	1.87082	0.10398	1.96913	1.66771
chr33	2987178	1.66771	1.87082	0.10398	1.96913	1.66771
chr33	2992856	1.66771	1.87082	0.10398	1.96913	1.66771
chr5	68985169	1.66586	1.58079	-0.21356	1.95211	1.66586
chr5	55001131	1.6657	1.60301	-0.22209	1.91654	1.6657
chr26	10846786	1.6636	1.82658	-0.02596	1.76301	1.6636
chr33	971030	1.66273	2.15084	0.79015	1.51143	1.66273
chr33	976114	1.66273	2.15084	0.79015	1.51143	1.66273
chr26	24248481	1.66201	1.52977	-0.28922	2.01579	1.66201
chr30	14903719	1.66194	1.57445	-0.21593	1.95033	1.66194
chr24	34948368	1.66145	1.98916	1.55321	0.18352	1.66145
chr24	34950475	1.66145	1.98916	1.55321	0.18352	1.66145
chr5	58360954	1.66089	1.64092	-0.20496	1.87425	1.66089
chr5	57061173	1.6606	1.92571	0.09114	1.63479	1.6606
chr5	57061781	1.6606	1.92571	0.09114	1.63479	1.6606
chr5	57062937	1.6606	1.92571	0.09114	1.63479	1.6606
chr5	57064500	1.6606	1.92571	0.09114	1.63479	1.6606
chr5	57089629	1.6606	1.92571	0.09114	1.63479	1.6606
chr5	57113709	1.6606	1.92571	0.09114	1.63479	1.6606
chr24	34812148	1.65986	1.96082	1.58243	0.14869	1.65986
chr5	68828357	1.65906	1.58178	-0.18656	1.97148	1.65906
chr33	881383	1.65906	2.09478	0.57203	1.68601	1.65906
chr26	28544396	1.65891	1.54486	-0.25777	1.95708	1.65891
chr13	43817771	1.65727	1.54616	1.99548	-0.23709	1.65727
chr13	43822302	1.65727	1.54616	1.99548	-0.23709	1.65727
chr13	43823964	1.65727	1.54616	1.99548	-0.23709	1.65727
chr20	27656558	1.65672	1.73363	-0.08556	1.835	1.65672
chr30	8406777	1.65597	1.8332	-0.01189	1.73233	1.65597
chr26	27066822	1.65558	1.53582	-0.29251	1.94223	1.65558
chr5	73954484	1.65508	1.86128	0.10618	1.95313	1.65508
chr5	74230899	1.65479	1.53379	-0.29065	1.94393	1.65479
chr19	51608460	1.65477	1.6308	-0.17341	2.02194	1.65477
chr32	31304641	1.65468	1.60398	-0.16159	1.99654	1.65468
chr32	31306725	1.65468	1.60398	-0.16159	1.99654	1.65468
chr32	31313266	1.65468	1.60398	-0.16159	1.99654	1.65468
chr27	26076774	1.65364	1.67111	-0.10793	1.91735	1.65364
chr5	53353812	1.6529	1.51081	-0.30211	1.99956	1.6529
chr5	53354274	1.6529	1.51081	-0.30211	1.99956	1.6529
chr33	1215363	1.65252	1.92261	0.17153	1.90294	1.65252
chr5	59459496	1.6517	2.09853	0.60771	1.6489	1.6517
chr20	29853919	1.65071	1.81454	0.04992	1.96946	1.65071
chr5	74870895	1.65045	1.53428	-0.26288	2.00564	1.65045
chr6	11086990	1.65021	2.11597	1.19301	0.57257	1.65021
chr6	50721377	1.64858	1.53004	-0.29401	1.93349	1.64858
chr6	51061897	1.64857	1.54882	-0.28639	1.91514	1.64857
chr6	51062818	1.64857	1.54882	-0.28639	1.91514	1.64857
chr5	53364599	1.64729	1.5786	-0.21961	2.01387	1.64729
chr5	57588193	1.64472	1.57348	-0.18143	1.9799	1.64472
chr11	68732927	1.64464	1.62186	-0.13218	1.94346	1.64464
chr5	59986602	1.6446	1.6077	-0.18162	2.01015	1.6446
chr5	59999406	1.6446	1.6077	-0.18162	2.01015	1.6446
chr5	60005155	1.6446	1.6077	-0.18162	2.01015	1.6446
chr26	24793025	1.64452	1.56826	-0.22498	2.00953	1.64452
chr2	78408436	1.64334	1.6572	-0.12695	2.00473	1.64334
chr33	14177173	1.64265	1.54141	-0.25119	2.00381	1.64265
chr21	11344219	1.642	1.58852	-0.16724	1.92868	1.642
chr30	10549149	1.64156	1.75424	-0.06562	1.77776	1.64156
chr26	27059099	1.64082	1.5276	-0.2886	1.9219	1.64082
chr20	26105223	1.63969	1.74108	-0.09818	1.76506	1.63969
chr26	24430683	1.63956	1.59154	-0.23919	1.87005	1.63956
chr5	74637408	1.63867	1.50487	-0.30493	1.93999	1.63867
chr15	17364671	1.6378	2.07095	1.66855	0.56039	1.6378
chr2	72370197	1.63747	1.50029	-0.28771	1.97603	1.63747
chr2	72378931	1.63747	1.50029	-0.28771	1.97603	1.63747
chr34	25230124	1.63622	1.66936	1.812	-0.16295	1.63622
chr6	34246863	1.63612	1.49688	-0.30303	1.9488	1.63612
chr6	34249034	1.63612	1.49688	-0.30303	1.9488	1.63612
chr6	34253458	1.63612	1.49688	-0.30303	1.9488	1.63612
chr6	34264493	1.63612	1.49688	-0.30303	1.9488	1.63612
chr15	17318355	1.63424	2.0273	1.74595	0.44775	1.63424
chr34	11165944	1.63214	1.73735	-0.021	1.97074	1.63214
chr2	50517476	1.63094	1.67353	1.9879	-0.09714	1.63094
chr17	5560961	1.62972	1.57545	-0.19987	1.88444	1.62972
chr14	50878553	1.62898	1.97508	0.22008	1.49086	1.62898
chr13	29041297	1.62893	2.02125	0.43302	1.74089	1.62893
chr13	29043018	1.62893	2.02125	0.43302	1.74089	1.62893
chr5	53685234	1.62863	1.64135	-0.19095	1.81616	1.62863
chr33	854438	1.62795	1.85396	0.13637	1.91464	1.62795
chr12	43339423	1.62777	1.53586	1.91942	-0.22293	1.62777
chr20	26103063	1.62712	1.67423	-0.14975	1.79347	1.62712
chr34	36887268	1.62621	1.51692	-0.29364	1.90172	1.62621
chr31	19436317	1.62612	1.80998	0.07521	1.93465	1.62612
chr31	19443301	1.62612	1.80998	0.07521	1.93465	1.62612
chr26	28325587	1.62578	1.49541	-0.29693	1.98291	1.62578
chr26	24451003	1.62551	1.55248	-0.25554	1.87588	1.62551
chr26	29072763	1.62331	1.50087	-0.26128	1.94046	1.62331
chr5	56772339	1.62308	1.5537	-0.2119	1.88974	1.62308
chr17	54793725	1.62252	1.5636	-0.1847	1.97686	1.62252
chr5	63338285	1.62235	1.54826	-0.19049	1.91837	1.62235
chr11	67757307	1.62152	1.58713	-0.1513	1.89692	1.62152
chr6	34238159	1.62146	1.48569	-0.30075	1.93016	1.62146
chr6	34241127	1.62146	1.48569	-0.30075	1.93016	1.62146
chr5	70008760	1.62006	1.6773	-0.0705	1.96694	1.62006
chr5	60163141	1.61978	1.93426	0.22883	1.82869	1.61978
chr2	12203130	1.61935	1.63892	-0.18505	1.8024	1.61935
chr23	29661219	1.6186	1.73941	1.94154	-0.00831	1.6186
chr5	68211418	1.61848	1.83266	0.00761	1.68463	1.61848
chr2	12192987	1.61789	1.62577	-0.19594	1.80906	1.61789
chr2	12196441	1.61789	1.62577	-0.19594	1.80906	1.61789
chr5	60812498	1.61672	1.50508	-0.28197	1.89996	1.61672
chr5	74232994	1.61638	1.51825	-0.27727	1.88587	1.61638
chr5	74235003	1.61638	1.51825	-0.27727	1.88587	1.61638
chr5	68261029	1.61593	1.6106	-0.11955	1.95496	1.61593
chr36	9333643	1.61548	1.53972	1.94244	-0.18616	1.61548
chr5	85207460	1.61469	1.49147	-0.27432	1.96624	1.61469
chr5	59753460	1.61455	1.51417	-0.22344	1.95217	1.61455
chr13	20411368	1.6141	2.11728	1.34506	0.91845	1.6141
chr5	59961238	1.6116	1.53589	-0.22305	1.97455	1.6116
chr5	59963259	1.6116	1.53589	-0.22305	1.97455	1.6116
chr1	94008523	1.61133	1.46744	1.93149	-0.31086	1.61133
chr5	57599117	1.60986	1.54789	-0.17415	1.94824	1.60986
chr1	112727677	1.60972	1.60932	-0.15985	1.82498	1.60972
chr10	8614713	1.60942	1.5458	-0.17931	1.90035	1.60942
chr9	42652500	1.60871	1.56456	1.97455	-0.19495	1.60871
chr10	35495691	1.60821	1.5757	-0.184	1.84705	1.60821
chr30	8409596	1.60791	1.72262	-0.06598	1.73994	1.60791
chr30	8412614	1.60791	1.72262	-0.06598	1.73994	1.60791
chr5	55062507	1.6075	1.52094	-0.23963	1.97085	1.6075
chr2	12184887	1.60742	1.69805	-0.11645	1.73958	1.60742
chr6	50154001	1.60717	1.7481	-0.06418	1.6991	1.60717
chr10	2858451	1.60675	1.76952	-0.02878	1.72131	1.60675
chr2	70140104	1.60664	2.04603	0.46149	1.25208	1.60664
chr5	55498949	1.60663	1.98515	0.25055	1.42185	1.60663
chr33	961923	1.60645	2.11947	1.06573	1.19201	1.60645
chr26	25337742	1.6052	1.91416	0.12341	1.54106	1.6052
chr21	26019387	1.60471	1.70985	-0.08149	1.73639	1.60471
chr12	29987720	1.60439	1.61629	-0.13303	1.82577	1.60439
chr23	43632567	1.60429	1.61103	-0.13848	1.8274	1.60429
chr9	44602749	1.60205	1.53434	1.96561	-0.21577	1.60205
chr15	17289311	1.6018	1.97498	1.74282	0.40171	1.6018
chr5	63828628	1.59977	1.62608	-0.09694	1.94561	1.59977
chr2	72376799	1.59943	1.46085	-0.29435	1.9285	1.59943
chr2	72383116	1.59943	1.46085	-0.29435	1.9285	1.59943
chr10	43788005	1.59809	2.11118	1.16941	1.07332	1.59809
chr23	32912440	1.59792	1.56261	1.95147	-0.16045	1.59792
chr16	56383896	1.59682	1.70384	-0.02219	1.92247	1.59682
chr3	8937850	1.59506	1.45527	-0.29818	1.92244	1.59506
chr3	8938567	1.59506	1.45527	-0.29818	1.92244	1.59506
chr2	73062860	1.59478	1.49982	-0.26736	1.86553	1.59478
chr28	31450658	1.59461	1.94616	0.24192	1.44248	1.59461
chr24	40097737	1.59437	2.03341	0.42742	1.2521	1.59437
chr5	59838496	1.59426	1.45574	-0.3026	1.91033	1.59426
chr23	21990508	1.59321	1.48606	-0.25934	1.95078	1.59321
chr2	69192337	1.59313	1.51485	-0.2418	1.85584	1.59313
chr2	12202452	1.59308	1.62705	-0.17263	1.76687	1.59308
chr3	11594756	1.59268	1.44819	-0.31003	1.92076	1.59268
chr6	50967740	1.59229	1.45356	-0.29674	1.93097	1.59229
chr6	50969919	1.59229	1.45356	-0.29674	1.93097	1.59229
chr6	50972476	1.59229	1.45356	-0.29674	1.93097	1.59229
chr6	11220553	1.59202	2.08139	0.88857	0.82657	1.59202
chr19	35026258	1.59201	1.4643	-0.27195	1.91691	1.59201
chr19	35026411	1.59201	1.4643	-0.27195	1.91691	1.59201
chr5	65929232	1.59185	1.46909	-0.30739	1.8799	1.59185
chr26	24441116	1.58933	1.52821	-0.24754	1.83207	1.58933
chr26	24446634	1.58933	1.52821	-0.24754	1.83207	1.58933
chr2	70635832	1.58916	1.77911	-0.00236	1.64219	1.58916
chr5	71006564	1.58896	1.46502	-0.31221	1.87682	1.58896
chr26	24493542	1.58868	1.49384	-0.21875	1.92889	1.58868
chr33	1003210	1.58841	2.09761	1.01524	1.22247	1.58841
chr3	11148318	1.5876	1.45796	-0.2912	1.89445	1.5876
chr6	50168487	1.58672	1.49777	-0.27775	1.84784	1.58672
chr15	17368866	1.58672	2.03968	1.55625	0.63441	1.58672
chr24	42316422	1.58658	1.53786	-0.20351	1.83437	1.58658
chr14	33657144	1.58629	1.6101	-0.1111	1.82508	1.58629
chr6	11069076	1.58523	2.0689	0.97714	0.73172	1.58523
chr6	11070709	1.58523	2.0689	0.97714	0.73172	1.58523
chr6	11081636	1.58523	2.0689	0.97714	0.73172	1.58523
chr17	5224543	1.58491	1.46258	-0.26267	1.90621	1.58491
chr11	39539018	1.58362	1.80614	1.60941	0.037	1.58362
chr20	26289411	1.58166	1.72189	-0.04339	1.70055	1.58166
chr5	66631814	1.58085	1.59888	-0.11478	1.93513	1.58085
chr9	19284602	1.58041	1.5194	-0.18996	1.85459	1.58041
chr23	25976404	1.57993	1.50774	1.91506	-0.18623	1.57993
chr9	24765450	1.57991	1.68454	-0.07298	1.7229	1.57991
chr3	7801985	1.57984	1.69492	-0.01423	1.91646	1.57984
chr26	23582791	1.57872	1.81611	0.01764	1.63791	1.57872
chr26	23583424	1.57872	1.81611	0.01764	1.63791	1.57872
chr26	23584872	1.57872	1.81611	0.01764	1.63791	1.57872
chr39	18251187	1.57857	1.53515	1.93472	-0.17449	1.57857
chr2	73046289	1.57795	1.46808	-0.23891	1.90347	1.57795
chr10	15986121	1.57783	1.90084	1.48383	0.16714	1.57783
chr6	55765384	1.57568	1.48534	-0.2589	1.84558	1.57568
chr13	42032968	1.57512	2.09477	1.09335	1.03494	1.57512
chr2	71249680	1.57398	1.58461	-0.17183	1.77224	1.57398
chr5	69050453	1.57246	1.45906	-0.24577	1.90261	1.57246
chr26	27056961	1.572	1.45747	-0.29198	1.85711	1.572
chr15	12195782	1.57158	2.08277	1.13713	1.06851	1.57158
chr38	12129416	1.5712	1.87781	1.5126	0.11819	1.5712
chr6	28415088	1.57068	1.49599	-0.19925	1.91815	1.57068
chr23	21565802	1.56957	1.56775	-0.13993	1.92777	1.56957
chr2	83718344	1.56947	1.56767	-0.1729	1.78079	1.56947
chr5	81014008	1.56894	1.43307	-0.30067	1.88326	1.56894
chr10	35299993	1.56616	1.53056	-0.14385	1.87634	1.56616
chr10	35310128	1.56616	1.53056	-0.14385	1.87634	1.56616
chr10	35314702	1.56616	1.53056	-0.14385	1.87634	1.56616
chr26	28333267	1.56538	1.49406	-0.23424	1.93148	1.56538
chr5	85198452	1.56461	1.46842	-0.24754	1.92309	1.56461
chr5	74711346	1.5646	1.45689	-0.25852	1.91942	1.5646
chr15	1327158	1.56446	1.53784	-0.13889	1.85526	1.56446
chr15	1975064	1.56446	1.53784	-0.13889	1.85526	1.56446
chr3	11612585	1.56357	1.42005	-0.31415	1.88641	1.56357
chr5	68959852	1.56354	1.56237	-0.15747	1.78309	1.56354
chr6	28073308	1.56257	1.42814	-0.30936	1.86829	1.56257
chr5	58675566	1.56158	1.55659	-0.14458	1.92025	1.56158
chr33	997869	1.56062	2.03879	0.75886	1.42776	1.56062
chr33	1000515	1.56062	2.03879	0.75886	1.42776	1.56062
chr2	70641566	1.56047	1.54592	-0.21968	1.76855	1.56047
chr21	10312987	1.56041	1.66545	-0.06982	1.70965	1.56041
chr21	10316710	1.56041	1.66545	-0.06982	1.70965	1.56041
chr30	8403288	1.5598	1.58521	-0.1479	1.75361	1.5598
chr2	78822395	1.55795	1.44142	-0.25975	1.86829	1.55795
chr5	55752763	1.5579	1.43969	-0.29052	1.84922	1.5579
chr5	61196134	1.55744	1.45981	-0.27386	1.83054	1.55744
chr1	93999699	1.55742	1.41492	1.88859	-0.30895	1.55742
chr19	35044562	1.55723	1.45028	-0.25295	1.90905	1.55723
chr13	23941732	1.55553	1.49824	-0.23268	1.80095	1.55553
chr2	73054265	1.5553	1.4798	-0.24595	1.8149	1.5553
chr2	73055340	1.5553	1.4798	-0.24595	1.8149	1.5553
chr33	864202	1.55477	1.85752	0.26231	1.77822	1.55477
chr6	50713980	1.55475	1.44074	-0.27207	1.91014	1.55475
chr2	78760956	1.55462	1.45129	-0.24484	1.85212	1.55462
chr2	78776744	1.55462	1.45129	-0.24484	1.85212	1.55462
chr5	62427499	1.55398	1.93643	0.29626	1.67072	1.55398
chr1	93989808	1.55298	1.41179	1.88754	-0.30643	1.55298
chr16	56878211	1.55295	1.50755	-0.16623	1.89987	1.55295
chr6	28082818	1.55274	1.41289	-0.31251	1.86809	1.55274
chr34	26088452	1.55233	1.66809	1.88827	-0.01536	1.55233
chr24	34879552	1.55212	1.99812	1.16443	0.50382	1.55212
chr4	84205800	1.55179	1.50855	-0.1701	1.90371	1.55179
chr25	13639877	1.55161	1.77864	0.03359	1.58686	1.55161
chr30	14932714	1.55158	1.45558	-0.22284	1.89082	1.55158
chr20	3913801	1.5482	1.60196	-0.14116	1.71387	1.5482
chr5	47954404	1.54795	1.43266	-0.25302	1.86663	1.54795
chr33	920974	1.54747	2.05472	1.11201	1.08037	1.54747
chr33	935222	1.54747	2.05472	1.11201	1.08037	1.54747
chr13	26087608	1.54743	2.02562	0.69828	1.41942	1.54743
chr19	35036367	1.54703	1.42189	-0.27069	1.87484	1.54703
chr19	35057697	1.54703	1.42189	-0.27069	1.87484	1.54703
chr19	35058191	1.54703	1.42189	-0.27069	1.87484	1.54703
chr21	10303185	1.54634	1.62239	-0.09047	1.71932	1.54634
chr2	70435265	1.54626	1.50601	-0.22621	1.77722	1.54626
chr5	71006925	1.5458	1.42972	-0.30861	1.82806	1.5458
chr3	12079451	1.54304	1.75714	0.02409	1.57117	1.54304
chr2	69447055	1.54259	1.50381	-0.23602	1.76941	1.54259
chr5	70468506	1.54255	1.46624	-0.27674	1.79361	1.54255
chr7	50328471	1.54243	2.00748	1.46419	0.66098	1.54243
chr7	50330645	1.54243	2.00748	1.46419	0.66098	1.54243
chr5	58966660	1.54242	1.67695	0.00867	1.87085	1.54242
chr15	23616721	1.5424	1.55486	-0.13276	1.90086	1.5424
chr15	23617749	1.5424	1.55486	-0.13276	1.90086	1.5424
chr15	23619478	1.5424	1.55486	-0.13276	1.90086	1.5424
chr15	23622819	1.5424	1.55486	-0.13276	1.90086	1.5424
chr15	23625426	1.5424	1.55486	-0.13276	1.90086	1.5424
chr13	44065991	1.54145	1.46063	1.8992	-0.22644	1.54145
chr13	44069130	1.54145	1.46063	1.8992	-0.22644	1.54145
chr5	55530680	1.54068	1.48925	-0.18554	1.89607	1.54068
chr9	44262910	1.54049	1.94415	1.62399	0.47755	1.54049
chr26	23390646	1.53972	1.43081	-0.27084	1.89762	1.53972
chr6	50965660	1.53856	1.39905	-0.30476	1.86581	1.53856
chr5	18179935	1.53774	1.46957	-0.20154	1.81487	1.53774
chr23	23966442	1.53733	1.53892	1.87648	-0.11673	1.53733
chr1	112902174	1.53732	1.54706	-0.18026	1.73476	1.53732
chr1	112931515	1.53732	1.54706	-0.18026	1.73476	1.53732
chr1	112934319	1.53732	1.54706	-0.18026	1.73476	1.53732
chr1	112934466	1.53732	1.54706	-0.18026	1.73476	1.53732
chr1	112936490	1.53732	1.54706	-0.18026	1.73476	1.53732
chr5	67281980	1.5371	1.53591	-0.13105	1.889	1.5371
chr12	40535171	1.53681	1.48886	1.8933	-0.18416	1.53681
chr12	40542159	1.53681	1.48886	1.8933	-0.18416	1.53681
chr2	78953430	1.53613	1.53595	-0.17844	1.74453	1.53613
chr24	34883688	1.53611	2.00983	0.99072	0.66901	1.53611
chr5	61870039	1.53543	1.50488	-0.22149	1.75895	1.53543
chr5	75138532	1.53485	1.55233	-0.12949	1.75436	1.53485
chr5	70023504	1.53433	1.50897	-0.15583	1.88777	1.53433
chr2	19325894	1.53405	1.85259	0.15067	1.45236	1.53405
chr20	30356577	1.5337	1.64091	-0.06301	1.71038	1.5337
chr2	13719456	1.5335	2.03171	0.92702	0.60632	1.5335
chr24	34930750	1.53268	1.96105	1.20394	0.44269	1.53268
chr9	18223184	1.53151	1.49313	-0.16637	1.88317	1.53151
chr9	18227597	1.53151	1.49313	-0.16637	1.88317	1.53151
chr17	37292485	1.5312	1.49274	-0.17901	1.78427	1.5312
chr5	58676010	1.53039	1.49478	-0.17737	1.88941	1.53039
chr22	30408654	1.52848	1.51692	-0.15885	1.76157	1.52848
chr3	65174413	1.52745	1.40038	-0.3008	1.8286	1.52745
chr30	8409564	1.52719	1.50199	-0.18483	1.76035	1.52719
chr9	49781735	1.52677	1.51947	-0.15574	1.88716	1.52677
chr3	8952755	1.52664	1.42096	-0.25657	1.87958	1.52664
chr2	70636696	1.52657	1.69903	-0.0226	1.59765	1.52657
chr10	33839406	1.52588	1.73948	1.81651	0.11614	1.52588
chr5	61573509	1.5257	1.55151	-0.12021	1.74413	1.5257
chr5	65425205	1.52489	1.42773	-0.2363	1.82086	1.52489
chr2	69314723	1.52417	1.44815	-0.26453	1.7792	1.52417
chr6	55507979	1.52409	1.47062	-0.23261	1.76697	1.52409
chr10	35319747	1.524	1.53222	-0.10816	1.85134	1.524
chr5	65810827	1.52341	1.41835	-0.23753	1.8377	1.52341
chr16	56372894	1.52321	1.60417	-0.04824	1.85004	1.52321
chr27	36517612	1.52307	1.51323	-0.12255	1.82765	1.52307
chr21	3664649	1.52248	1.57079	-0.10823	1.71967	1.52248
chr21	3685185	1.52248	1.57079	-0.10823	1.71967	1.52248
chr21	3708216	1.52248	1.57079	-0.10823	1.71967	1.52248
chr21	3711735	1.52248	1.57079	-0.10823	1.71967	1.52248
chr21	3721754	1.52248	1.57079	-0.10823	1.71967	1.52248
chr21	3723975	1.52248	1.57079	-0.10823	1.71967	1.52248
chr21	3727517	1.52248	1.57079	-0.10823	1.71967	1.52248
chr21	3742387	1.52248	1.57079	-0.10823	1.71967	1.52248
chr21	3771557	1.52248	1.57079	-0.10823	1.71967	1.52248
chr21	3821611	1.52248	1.57079	-0.10823	1.71967	1.52248
chr21	3833614	1.52248	1.57079	-0.10823	1.71967	1.52248
chr26	24465156	1.52241	1.41542	-0.246	1.82928	1.52241
chr26	24467316	1.52241	1.41542	-0.246	1.82928	1.52241
chr26	24790544	1.52221	1.45067	-0.22579	1.88356	1.52221
chr26	24797727	1.52221	1.45067	-0.22579	1.88356	1.52221
chr39	123590782	1.5205	1.51079	-0.12472	1.81043	1.5205
chr33	623775	1.52043	1.95159	0.5636	1.54045	1.52043
chr2	72237969	1.52032	1.87222	0.24103	1.37106	1.52032
chr28	31455960	1.51962	1.4765	-0.25098	1.74757	1.51962
chr5	57631503	1.517	1.47578	-0.15373	1.81171	1.517
chr11	9368202	1.51649	1.40106	1.86865	-0.27385	1.51649
chr2	73640702	1.51586	1.7221	0.00437	1.58869	1.51586
chr2	73643102	1.51586	1.7221	0.00437	1.58869	1.51586
chr10	34030182	1.51555	1.50672	-0.13353	1.7765	1.51555
chr6	50392626	1.51549	1.41071	-0.28697	1.79398	1.51549
chr31	20835194	1.51489	1.65504	0.0147	1.84027	1.51489
chr13	25388676	1.51466	1.50772	-0.16272	1.87656	1.51466
chr5	58561794	1.51387	1.4214	-0.21527	1.8388	1.51387
chr14	33789012	1.51166	1.52136	-0.11783	1.76806	1.51166
chr20	26096875	1.51142	1.52662	-0.18147	1.70406	1.51142
chr20	26100935	1.51142	1.52662	-0.18147	1.70406	1.51142
chr2	73086231	1.51082	1.4239	-0.23556	1.79185	1.51082
chr2	73090382	1.51082	1.4239	-0.23556	1.79185	1.51082
chr2	73092403	1.51082	1.4239	-0.23556	1.79185	1.51082
chr2	73107293	1.51082	1.4239	-0.23556	1.79185	1.51082
chr5	58121398	1.51056	1.38472	-0.29181	1.81652	1.51056
chr33	461231	1.50858	2.00852	0.95703	1.18216	1.50858
chr5	70016381	1.50839	1.48923	-0.14313	1.85523	1.50839
chr12	71740710	1.50768	1.54739	-0.08398	1.82654	1.50768
chr5	56302352	1.50742	1.37794	-0.29854	1.81591	1.50742
chr5	56305400	1.50742	1.37794	-0.29854	1.81591	1.50742
chr5	56316021	1.50742	1.37794	-0.29854	1.81591	1.50742
chr5	56319011	1.50742	1.37794	-0.29854	1.81591	1.50742
chr5	56321254	1.50742	1.37794	-0.29854	1.81591	1.50742
chr13	60749836	1.50731	1.4329	-0.273	1.75909	1.50731
chr1	121336386	1.50648	1.95232	1.48837	0.52004	1.50648
chr5	75833222	1.50509	1.49945	-0.1581	1.86558	1.50509
chr5	67951427	1.505	1.53492	-0.11914	1.86095	1.505
chr15	17276371	1.50488	1.90711	1.58719	0.47679	1.50488
chr2	72387305	1.50392	1.37076	-0.2949	1.82736	1.50392
chr16	45113816	1.50271	1.55994	-0.11897	1.67729	1.50271
chr16	45133307	1.50271	1.55994	-0.11897	1.67729	1.50271
chr6	37809271	1.5025	1.38262	-0.28887	1.80078	1.5025
chr23	33642835	1.50236	1.75121	1.76042	0.13709	1.50236
chr11	32146671	1.50196	1.37673	-0.29252	1.80704	1.50196
chr6	57083741	1.50188	1.47841	-0.21874	1.72084	1.50188
chr6	57086298	1.50188	1.47841	-0.21874	1.72084	1.50188
chr5	60656201	1.5003	1.44489	-0.24379	1.74244	1.5003
chr5	60664845	1.5003	1.44489	-0.24379	1.74244	1.5003
chr33	668584	1.50016	1.9926	0.89056	1.24492	1.50016
chr17	10086427	1.4993	1.42045	-0.21729	1.85109	1.4993
chr26	27912768	1.49824	1.36015	-0.31694	1.81217	1.49824
chr12	70734868	1.49647	1.54777	-0.10256	1.69829	1.49647
chr34	25297329	1.49626	1.36772	1.79869	-0.3071	1.49626
chr34	25300514	1.49626	1.36772	1.79869	-0.3071	1.49626
chr5	59828578	1.49589	1.36658	-0.30106	1.80334	1.49589
chr5	59830444	1.49589	1.36658	-0.30106	1.80334	1.49589
chr1	70106792	1.49526	1.55547	1.65523	-0.14388	1.49526
chr5	59681101	1.49417	1.48046	-0.13098	1.77499	1.49417
chr5	63604571	1.4937	1.42109	-0.188	1.80921	1.4937
chr24	39910460	1.4925	1.73948	0.06813	1.49404	1.4925
chr5	58885042	1.49241	1.40986	-0.23297	1.84912	1.49241
chr20	12602843	1.49238	1.83574	0.14347	1.39175	1.49238
chr5	71934939	1.49089	1.59781	-0.02205	1.82117	1.49089
chr6	50161610	1.49074	1.64525	-0.04984	1.57518	1.49074
chr5	66583731	1.49059	1.52805	-0.11433	1.84559	1.49059
chr5	60586633	1.49045	1.39171	-0.27792	1.76667	1.49045
chr5	60592174	1.49045	1.39171	-0.27792	1.76667	1.49045
chr13	29809295	1.49012	1.45646	-0.18577	1.85088	1.49012
chr13	29811644	1.49012	1.45646	-0.18577	1.85088	1.49012
chr5	58125743	1.48999	1.35866	-0.29319	1.81131	1.48999
chr5	69008075	1.48963	1.45167	-0.19567	1.73322	1.48963
chr11	68615154	1.48931	1.7449	0.07107	1.4893	1.48931
chr5	73378606	1.48873	1.35264	-0.30957	1.80527	1.48873
chr5	75910665	1.48847	1.36178	-0.30377	1.79032	1.48847
chr28	31445012	1.48824	1.91455	0.44659	1.15961	1.48824
chr9	60551781	1.48791	1.89849	0.46787	1.55109	1.48791
chr5	74144403	1.48748	1.66471	0.06315	1.79547	1.48748
chr6	53702797	1.48739	1.35661	-0.30119	1.83455	1.48739
chr15	17905246	1.48675	1.98018	0.90196	1.21346	1.48675
chr16	56897277	1.48631	1.79522	0.18704	1.68906	1.48631
chr15	13927725	1.48628	1.87883	1.58477	0.45426	1.48628
chr26	22455192	1.48588	1.35333	-0.29885	1.82731	1.48588
chr5	51124990	1.48563	1.62982	-0.04926	1.58577	1.48563
chr4	84209861	1.48474	1.42187	-0.19175	1.83201	1.48474
chr5	74403500	1.4846	1.38523	-0.27332	1.76371	1.4846
chr19	51670738	1.48445	1.38364	-0.26359	1.84162	1.48445
chr16	45179873	1.48439	1.55546	-0.1083	1.64876	1.48439
chr16	45179953	1.48439	1.55546	-0.1083	1.64876	1.48439
chr16	45194408	1.48439	1.55546	-0.1083	1.64876	1.48439
chr16	45202226	1.48439	1.55546	-0.1083	1.64876	1.48439
[truncated: 694,576+ more rows]

## Sheet: Data Description
Supplementary File S2. SNP GWAS associations with the ACL rupture and coat color phenotypes using the mvBIMBAM [36]
